# Supplementary material for: From simple and specific zymographic detections to the annotation of a fungus Daldinia caldariorum D263 that encodes a wide range of highly bioactive cellulolytic enzymes
Source: Biotechnol Biofuels. 2021 May 21;14:120. doi: 10.1186/s13068-021-01959-1 (PMC8140500; doi:10.1186/s13068-021-01959-1)
Supplement: Supplementary file 3 — Additional file 3: Table S2. GO categorization of annotated D263 genes. [file 13068_2021_1959_MOESM3_ESM.xlsx]

## Sheet: Table S2
Table S2. GO categorization of annotated D263 genes.	transcript	BLAST2GO hit	Related GO
	transcript000001	3-isopropylmalate dehydrogenase leu2a	C) cytoplasm
			F) NAD binding
			F) magnesium ion binding
			F) 3-isopropylmalate dehydrogenase activity
			P) leucine biosynthetic process
			P) oxidation-reduction process
	transcript000002
	transcript000003
	transcript000004
	transcript000005	chromatin remodeling complex subunit	C) Ino80 complex
			P) chromatin remodeling
	transcript000006	snf2 family helicase	F) heterocyclic compound binding
			F) organic cyclic compound binding
			F) catalytic activity
	transcript000007	glutathione synthetase	F) ATP binding
			F) glutathione synthase activity
			P) glutathione biosynthetic process
	transcript000008	ssdna binding	C) mitochondrion
			F) flavin adenine dinucleotide binding
			F) single-stranded DNA binding
			P) DNA replication
			P) tRNA wobble uridine modification
	transcript000009	a-pheromone receptor	F) transferase activity
	transcript000010
	transcript000011
	transcript000012
	transcript000013	s-phase kinase-associated protein 1a	F) ligase activity
			F) kinase activity
			P) ubiquitin-dependent protein catabolic process
			P) protein ubiquitination
			P) phosphorylation
	transcript000014	adp-ribosylation factor 1	C) Golgi apparatus
			C) trans-Golgi network
			C) cytosol
			F) GTP binding
			P) small GTPase mediated signal transduction
			P) Golgi to plasma membrane protein transport
			P) protein targeting to vacuole
	transcript000015	catalase	C) peroxisomal matrix
			C) mitochondrial matrix
			F) catalase activity
			F) heme binding
			F) metal ion binding
			P) D-gluconate metabolic process
			P) hydrogen peroxide catabolic process
			P) cellular response to iron ion starvation
			P) cellular response to heat
			P) age-dependent response to reactive oxygen species
			P) oxidation-reduction process
	transcript000016	amp binding domain	C) nucleus
			F) transcription factor binding
			F) ligase activity
			P) metabolic process
	transcript000017
	transcript000018
	transcript000019	flavoprotein oxygenase	F) FMN binding
			F) riboflavin reductase (NADPH) activity
			P) oxidation-reduction process
	transcript000020	exopolygalacturonase x-2	C) extracellular region
			F) polygalacturonase activity
			P) pectin catabolic process
	transcript000021	glycoside hydrolase	F) hydrolase activity, hydrolyzing O-glycosyl compounds
			P) carbohydrate metabolic process
			P) interaction with host via protein secreted by type II secretion system
	transcript000022
	transcript000023	40s ribosomal protein s22	C) ribosome
			F) structural constituent of ribosome
			P) translation
	transcript000024	40s ribosomal protein s12	C) ribosome
			F) structural constituent of ribosome
			P) translation
	transcript000025	peptidyl-prolyl cis-trans isomerase pin4	F) isomerase activity
			P) cellular protein metabolic process
	transcript000026
	transcript000027
	transcript000028	dna repair helicase rad25	F) ATP binding
			F) DNA binding
			F) ATP-dependent DNA helicase activity
			P) nucleotide-excision repair
	transcript000029	potassium ion transporter	F) cation transmembrane transporter activity
			P) transmembrane transport
			P) cation transport
	transcript000030	mitochondrial 54s ribosomal protein img1	C) ribosome
			F) structural constituent of ribosome
			P) translation
	transcript000031
	transcript000032	cysteine synthase	F) pyridoxal phosphate binding
			F) cysteine synthase activity
			F) transferase activity
			P) cysteine biosynthetic process from serine
	transcript000033
	transcript000034
	transcript000035
	transcript000036
	transcript000037
	transcript000038
	transcript000039
	transcript000040	enoyl- hydratase isomerase family protein	F) isomerase activity
			F) 3-hydroxybutyryl-CoA dehydratase activity
			F) enoyl-CoA hydratase activity
			P) metabolic process
	transcript000041	rer1 protein	C) integral component of membrane
	transcript000042
	transcript000043
	transcript000044
	transcript000045	cytochrome p450	F) binding
			F) oxidoreductase activity
	transcript000046
	transcript000047	cytochrome p450	F) binding
			F) oxidoreductase activity
	transcript000048	terpene synthase family protein	F) catalytic activity
			P) secondary metabolic process
	transcript000049	cytochrome p450	F) ion binding
			F) oxidoreductase activity
			P) secondary metabolic process
	transcript000050	integral membrane protein	F) oxidoreductase activity
	transcript000051
	transcript000052	mitochondrial phosphate carrier protein	C) integral component of mitochondrial inner membrane
			F) inorganic phosphate transmembrane transporter activity
			P) phosphate ion transmembrane transport
			P) mycelium development
	transcript000053	coagulation factor 5 8 type domain-containing protein	F) hydrolase activity, acting on glycosyl bonds
	transcript000054
	transcript000055
	transcript000056
	transcript000057
	transcript000058
	transcript000059	acetylornithine aminotransferase	C) mitochondrial matrix
			F) pyridoxal phosphate binding
			F) N2-acetyl-L-ornithine:2-oxoglutarate 5-aminotransferase activity
			P) arginine biosynthetic process
	transcript000060	hormone-sensitive lipase	F) hydrolase activity
			P) metabolic process
	transcript000061	c6 transcription	F) binding
			P) transcription, DNA-templated
	transcript000062
	transcript000063
	transcript000064
	transcript000065
	transcript000066
	transcript000067
	transcript000068
	transcript000069
	transcript000070
	transcript000071	glutathione s-transferase	F) transferase activity
	transcript000072
	transcript000073	golgi integral membrane protein	C) fungal-type vacuole membrane
			C) integral component of organelle membrane
			P) regulation of intracellular pH
			P) vacuole organization
			P) vacuolar transport
			P) arginine transport
	transcript000074
	transcript000075	#NAME?	F) catalytic activity
			P) DNA repair
	transcript000076
	transcript000077
	transcript000078
	transcript000079
	transcript000080
	transcript000081	mfs monosaccharide	C) integral component of membrane
			F) substrate-specific transmembrane transporter activity
			P) transmembrane transport
	transcript000082
	transcript000083	glutamate synthase	C) mitochondrion
			F) FMN binding
			F) flavin adenine dinucleotide binding
			F) iron ion binding
			F) iron-sulfur cluster binding
			F) glutamate synthase (NADH) activity
			F) glutamate synthase (NADPH) activity
			P) glutamate biosynthetic process
			P) ammonia assimilation cycle
			P) oxidation-reduction process
	transcript000084
	transcript000085
	transcript000086
	transcript000087
	transcript000088	atp dependent rna	F) ATP binding
			F) nucleic acid binding
			F) ATP-dependent helicase activity
	transcript000089
	transcript000090	cytochrome p450	F) metal ion binding
			F) oxidoreductase activity
	transcript000091	ankyrin repeat protein nuc-2	F) glycerophosphodiester phosphodiesterase activity
			F) aspartic-type endopeptidase activity
			P) glycerol metabolic process
			P) lipid metabolic process
			P) proteolysis
	transcript000092
	transcript000093	cytochrome c oxidase assembly protein	F) copper ion binding
	transcript000094	amine oxidase	F) oxidoreductase activity
			P) oxidation-reduction process
	transcript000095	vesicle transport v-snare	C) cell septum
			C) late endosome
			C) integral component of Golgi membrane
			C) SNARE complex
			F) SNAP receptor activity
			P) vacuole fusion, non-autophagic
			P) vesicle fusion
			P) intracellular protein transport
			P) Golgi to vacuole transport
			P) intra-Golgi vesicle-mediated transport
	transcript000096
	transcript000097	vesicular-fusion protein sec17	P) intracellular protein transport
	transcript000098
	transcript000099
	transcript000100	ras guanyl-nucleotide exchange factor	P) small GTPase mediated signal transduction
	transcript000101	cytoplasm protein	C) cytoplasm
			F) mannosyl-oligosaccharide glucosidase activity
			P) oligosaccharide metabolic process
	transcript000102	atp synthase oligomycin sensitivity conferral	C) mitochondrial proton-transporting ATP synthase complex
			F) proton-transporting ATP synthase activity, rotational mechanism
			F) proton-transporting ATPase activity, rotational mechanism
			P) ATP synthesis coupled proton transport
			P) generation of precursor metabolites and energy
	transcript000103
	transcript000104	aaa family atpase 60s ribosome export protein	F) nucleotide binding
			F) hydrolase activity
	transcript000105	snf7 family protein	P) protein transport
	transcript000106	cytochrome c	C) mitochondrial intermembrane space
			C) respiratory chain
			F) heme binding
			F) iron ion binding
			F) electron carrier activity
			P) mitochondrial electron transport, cytochrome c to oxygen
			P) mitochondrial electron transport, ubiquinol to cytochrome c
	transcript000107	mitochondrial 54s ribosomal protein 33	C) mitochondrial large ribosomal subunit
			F) structural constituent of ribosome
			P) translation
	transcript000108	atp-citrate synthase subunit 1	C) cytoplasm
			F) ATP binding
			F) cofactor binding
			F) metal ion binding
			F) succinate-CoA ligase (ADP-forming) activity
			F) lyase activity
			F) ATP citrate synthase activity
			P) cellular carbohydrate metabolic process
			P) tricarboxylic acid cycle
			P) lipid metabolic process
	transcript000109	atp citrate lyase subunit	F) ATP binding
			F) succinate-CoA ligase (ADP-forming) activity
			F) lyase activity
			F) ATP citrate synthase activity
			P) tricarboxylic acid cycle
			P) cellular response to farnesol
			P) mycelium development
	transcript000110	nadp-dependent leukotriene b4 12-hydroxydehydrogenase	C) intracellular
			F) zinc ion binding
			F) oxidoreductase activity
			P) oxidation-reduction process
	transcript000111
	transcript000112
	transcript000113	threonyl-trna synthetase	C) cytoplasm
			F) ATP binding
			F) threonine-tRNA ligase activity
			P) threonyl-tRNA aminoacylation
	transcript000114
	transcript000115	adp-ribose pyrophosphatase	F) hydrolase activity
	transcript000116	histidine acid	F) heterocyclic compound binding
			F) organic cyclic compound binding
			F) catalytic activity
	transcript000117	geranylgeranyl transferase type ii alpha subunit	F) transferase activity
	transcript000118
	transcript000119
	transcript000120	autophagic death protein aut7 idi-	C) Cvt vesicle membrane
			C) cytosol
			C) pre-autophagosomal structure
			C) autophagic vacuole membrane
			C) fungal-type vacuole membrane
			C) lipid particle
			C) extrinsic component of membrane
			P) autophagic vacuole assembly
			P) piecemeal microautophagy of nucleus
			P) mitochondrion degradation
			P) cellular response to oxidative stress
			P) asexual sporulation resulting in formation of a cellular spore
			P) protein secretion
			P) CVT pathway
			P) ER to Golgi vesicle-mediated transport
	transcript000121
	transcript000122
	transcript000123
	transcript000124
	transcript000125	spx domain-containing protein	C) membrane
			F) catalytic activity
			F) transporter activity
			P) tryptophan metabolic process
			P) transmembrane transport
			P) sodium ion transport
	transcript000126
	transcript000127	hypothetical protein NCU08417 [Neurospora crassa OR74A]	P) ascospore formation
			P) pathogenesis
	transcript000128
	transcript000129	tryptophan synthase	C) membrane
			F) tryptophan synthase activity
			F) transporter activity
			P) tryptophan biosynthetic process
			P) transmembrane transport
			P) sodium ion transport
	transcript000130
	transcript000131
	transcript000132	aspartate aminotransferase	F) pyridoxal phosphate binding
			F) L-aspartate:2-oxoglutarate aminotransferase activity
			F) L-phenylalanine:2-oxoglutarate aminotransferase activity
			P) aromatic amino acid family biosynthetic process
			P) aspartate metabolic process
	transcript000133
	transcript000134
	transcript000135
	transcript000136	fggy-family carbohydrate kinase	C) nuclear pore
			F) D-ribulokinase activity
			P) phosphorylation
			P) transport
			P) carbohydrate metabolic process
	transcript000137	class iii chitinase	F) chitinase activity
			P) autolysis
	transcript000138
	transcript000139
	transcript000140	carboxypeptidase s1	C) plasma membrane
			C) extracellular region
			C) anchored component of membrane
			F) serine-type carboxypeptidase activity
			P) proteolysis
			P) pathogenesis
	transcript000141
	transcript000142	c6 zinc finger domain-containing protein	F) metal ion binding
			P) regulation of transcription, DNA-templated
			P) transcription from RNA polymerase II promoter
	transcript000143	hypothetical protein THITE_2143583 [Thielavia terrestris NRRL 8126]	P) transcription, DNA-templated
	transcript000144
	transcript000145
	transcript000146
	transcript000147	glycoside hydrolase family 61 protein	F) hydrolase activity
	transcript000148
	transcript000149
	transcript000150
	transcript000151	sterigmatocystin 8-o-methyltransferase	F) methyltransferase activity
	transcript000152	leucyl aminopeptidase	C) extracellular region
			F) aminopeptidase activity
			P) proteolysis
	transcript000153
	transcript000154
	transcript000155	beta- -galactanase	F) hydrolase activity, hydrolyzing O-glycosyl compounds
			P) carbohydrate metabolic process
	transcript000156	protein phophatase 2c family protein	F) hydrolase activity
			P) hyphal growth
			P) metabolic process
			P) pathogenesis
	transcript000157
	transcript000158
	transcript000159
	transcript000160
	transcript000161
	transcript000162	zinc-binding alcohol	F) zinc ion binding
			F) oxidoreductase activity
			P) oxidation-reduction process
	transcript000163	hypothetical protein NECHADRAFT_99943 [Nectria haematococca mpVI 77-13-4]	P) mycelium development
	transcript000164
	transcript000165
	transcript000166	endopolygalacturonase c	C) extracellular region
			F) galacturan 1,4-alpha-galacturonidase activity
			F) polygalacturonase activity
			P) pectin catabolic process
	transcript000167
	transcript000168	ubiquitin fusion degradation protein	P) ubiquitin-dependent protein catabolic process
	transcript000169
	transcript000170
	transcript000171
	transcript000172	peptidyl-trna hydrolase 2	F) aminoacyl-tRNA hydrolase activity
			P) mycelium development
	transcript000173
	transcript000174	aaa family atpase rvb2	C) nucleus
			F) ATP binding
			F) ATP-dependent 5'-3' DNA helicase activity
			P) regulation of transcription, DNA-templated
			P) rRNA processing
			P) chromatin modification
			P) DNA duplex unwinding
			P) DNA repair
	transcript000175	glyceraldehyde-3-phosphate dehydrogenase	C) cytoplasm
			F) NAD binding
			F) NADP binding
			F) glyceraldehyde-3-phosphate dehydrogenase (NAD+) (phosphorylating) activity
			P) glycolytic process
			P) mycelium development
			P) oxidation-reduction process
	transcript000176	ubiquitin-protein ligase	F) ligase activity
			P) protein ubiquitination
	transcript000177
	transcript000178
	transcript000179	alcohol zinc-	F) zinc ion binding
			F) oxidoreductase activity
			P) oxidation-reduction process
	transcript000180
	transcript000181	retinol dehydrogenase 8	F) oxidoreductase activity
			P) metabolic process
	transcript000182	protein transport protein	C) endomembrane system
			C) endoplasmic reticulum
			C) cytoplasmic vesicle
			C) intracellular organelle part
			C) organelle membrane
			P) transport
	transcript000183	peptidyl prolyl cis-trans isomerase	F) nucleic acid binding
			F) nucleotide binding
			F) isomerase activity
	transcript000184
	transcript000185	cytochrome c oxidase polypeptide vib	C) mitochondrial respiratory chain complex IV
			F) cytochrome-c oxidase activity
			P) mitochondrial respiratory chain complex IV assembly
	transcript000186
	transcript000187
	transcript000188
	transcript000189
	transcript000190
	transcript000191	dna polymerase iota	F) transferase activity
	transcript000192
	transcript000193
	transcript000194
	transcript000195
	transcript000196	protein phosphatase 1 regulatory subunit 11-like	C) nucleus
	transcript000197	ddenn domain protein	F) metal ion binding
			P) intracellular signal transduction
	transcript000198	duf974 domain protein	P) mycelium development
	transcript000199	kh domain protein	F) RNA binding
	transcript000200	acetolactate synthase small subunit	F) amino acid binding
			F) acetolactate synthase activity
			P) branched-chain amino acid biosynthetic process
	transcript000201	ornithine carbamoyltransferase	C) cytosol
			C) mitochondrial matrix
			F) amino acid binding
			F) ornithine carbamoyltransferase activity
			P) arginine biosynthetic process
			P) ornithine metabolic process
			P) mycelium development
			P) asexual sporulation
	transcript000202
	transcript000203
	transcript000204
	transcript000205
	transcript000206
	transcript000207
	transcript000208	2og-fe oxygenase family	F) ion binding
			F) oxidoreductase activity, acting on paired donors, with incorporation or reduction of molecular oxygen
	transcript000209
	transcript000210	alkaline serine protease	C) fungal-type cell wall
			C) cell septum
			F) serine-type endopeptidase activity
			F) tripeptide aminopeptidase activity
			P) proteolysis
	transcript000211
	transcript000212	replication factor c subunit 3	F) ATP binding
			F) DNA binding
			F) nucleoside-triphosphatase activity
			P) DNA replication
	transcript000213
	transcript000214
	transcript000215	histone h2a	C) nucleus
			C) nucleosome
			F) DNA binding
			F) protein heterodimerization activity
			P) regulation of transcription, DNA-templated
			P) nucleosome assembly
			P) chromatin modification
	transcript000216
	transcript000217
	transcript000218
	transcript000219
	transcript000220
	transcript000221	phosphate-repressible phosphate permease	C) membrane
			F) transaminase activity
			F) inorganic phosphate transmembrane transporter activity
			P) phosphate ion transport
			P) metabolic process
	transcript000222
	transcript000223	ubiquitin conjugation factor e4	F) ubiquitin-protein transferase activity
			P) cellular protein metabolic process
	transcript000224
	transcript000225
	transcript000226
	transcript000227
	transcript000228	c2h2 finger domain	F) binding
	transcript000229
	transcript000230
	transcript000231
	transcript000232	intermembrane space aaa protease iap-1	F) nucleotide binding
			F) metallopeptidase activity
	transcript000233	cyclin dependent kinase	F) glycerophosphodiester phosphodiesterase activity
			P) glycerol metabolic process
			P) lipid metabolic process
	transcript000234
	transcript000235	vacuolar atp synthase 98 kda subunit	C) fungal-type vacuole membrane
			C) vacuolar proton-transporting V-type ATPase, V0 domain
			C) integral component of membrane
			F) hydrogen-exporting ATPase activity, phosphorylative mechanism
			F) proton-transporting ATPase activity, rotational mechanism
			P) vacuolar acidification
			P) protein complex assembly
			P) polyphosphate metabolic process
			P) ATP hydrolysis coupled proton transport
	transcript000236	calcium permease family membrane transporter	C) membrane
	transcript000237	26s protease regulatory subunit 8	C) cytoplasm
			C) proteasome complex
			F) ATP binding
			F) nucleoside-triphosphatase activity
			F) peptidase activity
			P) protein catabolic process
			P) proteolysis
	transcript000238	tyrosine-protein phosphatase non-receptor	F) phosphatase activity
			P) dephosphorylation
	transcript000239
	transcript000240
	transcript000241
	transcript000242
	transcript000243
	transcript000244	papa-1-like conserved region family protein	C) Ino80 complex
	transcript000245
	transcript000246
	transcript000247
	transcript000248
	transcript000249
	transcript000250
	transcript000251	5-methyltetrahydropteroyltriglutamate--homocysteine methyltransferase	F) 5-methyltetrahydropteroyltriglutamate-homocysteine S-methyltransferase activity
			P) methionine biosynthetic process
			P) methylation
	transcript000252	snare complex subunit	C) membrane part
			P) single-organism cellular process
			P) transport
	transcript000253
	transcript000254
	transcript000255	rna polymerase ii holoenzyme cyclin-like subunit	C) DNA-directed RNA polymerase II, holoenzyme
			C) mediator complex
			F) protein kinase binding
			F) cyclin-dependent protein serine/threonine kinase regulator activity
			P) regulation of cyclin-dependent protein serine/threonine kinase activity
			P) regulation of transcription, DNA-templated
	transcript000256	calcium dependent mitochondrial carrier protein	C) membrane
			P) transport
	transcript000257	ulp1 protease family protein	P) mycelium development
	transcript000258	phenol 2-monooxygenase	F) monooxygenase activity
			P) oxidation-reduction process
	transcript000259
	transcript000260
	transcript000261
	transcript000262
	transcript000263
	transcript000264	short-chain dehydrogenase	P) metabolic process
	transcript000265	alcohol dehydrogenase	P) ascospore formation
			P) pathogenesis
	transcript000266	ras gtpase	F) GTP binding
			P) small GTPase mediated signal transduction
			P) protein transport
	transcript000267	ribosome biogenesis protein brx1	C) nucleolus
			C) preribosome, large subunit precursor
			F) 5S rRNA binding
			F) rRNA primary transcript binding
			P) ribosomal large subunit assembly
	transcript000268
	transcript000269	histone deacetylase	C) nucleolar chromatin
			C) histone deacetylase complex
			F) histone deacetylase activity (H3-K14 specific)
			F) histone deacetylase activity (H3-K9 specific)
			P) chromatin silencing at centromere
			P) chromatin silencing at rDNA
			P) chromatin silencing at silent mating-type cassette
			P) chromatin silencing at telomere
			P) regulation of histone methylation
			P) histone H3 deacetylation
	transcript000270
	transcript000271
	transcript000272	s-adenosylmethionine transporter	C) membrane
			P) mycelium development
			P) transport
	transcript000273
	transcript000274
	transcript000275
	transcript000276
	transcript000277
	transcript000278
	transcript000279	glycerol-3-phosphate dehydrogenase	C) glycerol-3-phosphate dehydrogenase complex
			F) sn-glycerol-3-phosphate:ubiquinone-8 oxidoreductase activity
			P) glycerol metabolic process
			P) glycerol-3-phosphate metabolic process
			P) cellular response to farnesol
			P) oxidation-reduction process
	transcript000280
	transcript000281
	transcript000282
	transcript000283	rna polymerase ii transcription factor b subunit 1	C) nucleus
			P) transcription, DNA-templated
	transcript000284	2-oxoglutarate dehydrogenase e1 mitochondrial precursor	C) mitochondrial nucleoid
			C) mitochondrial oxoglutarate dehydrogenase complex
			F) thiamine pyrophosphate binding
			F) oxoglutarate dehydrogenase (succinyl-transferring) activity
			P) tricarboxylic acid cycle
	transcript000285	ncs1 allantoate transporter	C) membrane
			F) nucleobase transmembrane transporter activity
			P) nucleobase transport
	transcript000286
	transcript000287	alpha-ketoglutarate dependent xanthine dioxygenase	F) dioxygenase activity
			P) oxidation-reduction process
	transcript000288	leucine carboxyl methyltransferase 2	P) mycelium development
	transcript000289	protein-vacuolar targeting protein	C) endosome membrane
			C) cytosol
			C) pre-autophagosomal structure membrane
			C) autophagic vacuole membrane
			C) fungal-type vacuole membrane
			F) phosphatidylinositol-3,5-bisphosphate binding
			F) phosphatidylinositol-3-phosphate binding
			P) autophagic vacuole assembly
			P) protein transport
	transcript000290	pps1 dual specificty phosphatase	F) phosphoprotein phosphatase activity
			P) protein dephosphorylation
	transcript000291
	transcript000292
	transcript000293	c2h2 type zinc finger containing protein	F) binding
	transcript000294	dna repair helicase rad3	C) nucleus
			F) ATP binding
			F) DNA binding
			F) ATP-dependent DNA helicase activity
			P) nucleotide-excision repair
	transcript000295	u4 u6 small nuclear ribonucleoprotein	C) U4/U6 x U5 tri-snRNP complex
			C) viral nucleocapsid
			P) mRNA splicing, via spliceosome
	transcript000296
	transcript000297	dna-directed rna polymerase i subunit rpa1	F) binding
			F) nucleotidyltransferase activity
			P) mycelium development
	transcript000298	histone h3	C) nucleus
			C) nucleosome
			F) DNA binding
			F) protein heterodimerization activity
			P) nucleosome assembly
			P) DNA repair
			P) mycelium development
	transcript000299	histone h4	C) nucleus
			C) nucleosome
			F) DNA binding
			F) protein heterodimerization activity
			P) nucleosome assembly
			P) mycelium development
	transcript000300
	transcript000301
	transcript000302	c2h2 transcription factor	P) mycelium development
	transcript000303	pentafunctional arom polypeptide	C) cytoplasm
			F) ATP binding
			F) metal ion binding
			F) 3-dehydroquinate synthase activity
			F) 3-dehydroquinate dehydratase activity
			F) shikimate 3-dehydrogenase (NADP+) activity
			F) 3-phosphoshikimate 1-carboxyvinyltransferase activity
			F) shikimate kinase activity
			P) aromatic amino acid family biosynthetic process
			P) chorismate biosynthetic process
			P) phosphorylation
			P) oxidation-reduction process
	transcript000304	mfs transporter	C) integral component of membrane
			F) transporter activity
			P) transmembrane transport
	transcript000305
	transcript000306	acyl binding protein	F) fatty-acyl-CoA binding
	transcript000307
	transcript000308	mitochondrial 37s ribosomal protein rsm27	C) intracellular organelle
	transcript000309	pumilio-family rna binding repeat protein	F) RNA binding
	transcript000310	nadh-ubiquinone oxidoreductase 78 kda mitochondrial precursor	C) mitochondrial respiratory chain complex I
			F) metal ion binding
			F) 2 iron, 2 sulfur cluster binding
			F) 4 iron, 4 sulfur cluster binding
			F) NADH dehydrogenase (ubiquinone) activity
			F) electron carrier activity
			P) ATP synthesis coupled electron transport
	transcript000311
	transcript000312
	transcript000313	acid phosphatase	F) metal ion binding
			F) acid phosphatase activity
	transcript000314	tyrosinase-like partial	F) oxidoreductase activity
			P) metabolic process
	transcript000315	metallo-beta-lactamase superfamily protein	F) catalytic activity
	transcript000316
	transcript000317
	transcript000318
	transcript000319
	transcript000320
	transcript000321	aldehyde reductase 1	F) oxidoreductase activity
	transcript000322
	transcript000323
	transcript000324	isochorismatase hydrolase	F) catalytic activity
	transcript000325	lipid phosphate phosphatase 1	F) binding
			F) catalytic activity
	transcript000326
	transcript000327
	transcript000328	s-adenosylmethionine-dependent methyltransferase superfamily domain-containing protein	C) preribosome, large subunit precursor
			F) RNA binding
			F) S-adenosylmethionine-dependent methyltransferase activity
			P) rRNA processing
			P) methylation
	transcript000329
	transcript000330	actin depolymerizing factor	C) actin cortical patch
			C) cytosol
			C) nuclear matrix
			F) actin filament binding
			P) actin filament depolymerization
			P) actin filament severing
			P) cell cycle
			P) cell division
	transcript000331	heat shock protein mitochondrial precursor	C) mitochondrion
			F) ATP binding
			P) protein refolding
			P) cellular response to osmotic stress
			P) cellular response to temperature stimulus
	transcript000332	short-chain dehydrogenase reductase sdr	F) catalytic activity
			P) metabolic process
	transcript000333
	transcript000334	feruloyl esterase b precursor	F) feruloyl esterase activity
	transcript000335
	transcript000336	stomatin family protein	C) membrane
			F) peptidase activity
			P) proteolysis
	transcript000337	atp-dependent rrna helicase spb4	C) nucleolus
			F) ATP binding
			F) RNA binding
			F) ATP-dependent helicase activity
			P) rRNA processing
	transcript000338
	transcript000339	2-amino-3-carboxymuconate-6-semialdehyde decarboxylase	F) lyase activity
			P) F-9775A biosynthetic process
			P) F-9775B biosynthetic process
	transcript000340	phosphatidate cytidylyltransferase	C) membrane
			F) transferase activity, transferring phosphorus-containing groups
	transcript000341
	transcript000342
	transcript000343
	transcript000344
	transcript000345
	transcript000346
	transcript000347	vesicular-fusion protein sec18	F) nucleotide binding
			F) catalytic activity
	transcript000348	polyketide synthase	F) transferase activity
			P) single-organism metabolic process
	transcript000349
	transcript000350
	transcript000351
	transcript000352
	transcript000353	dead deah box	F) heterocyclic compound binding
			F) organic cyclic compound binding
			F) hydrolase activity
	transcript000354	phosphatidylinositol:udp- c transferase subunit pig-a	F) phosphatidylinositol N-acetylglucosaminyltransferase activity
			P) GPI anchor biosynthetic process
	transcript000355
	transcript000356
	transcript000357
	transcript000358
	transcript000359	fructose- -bisphosphatase	F) ATP binding
			F) fructose-2,6-bisphosphate 2-phosphatase activity
			F) 6-phosphofructo-2-kinase activity
			P) fructose 2,6-bisphosphate metabolic process
			P) phosphorylation
			P) mycelium development
			P) fructose metabolic process
			P) glucose metabolic process
	transcript000360
	transcript000361
	transcript000362	atp-dependent rna helicase has1	C) nucleolus
			F) ATP binding
			F) RNA binding
			F) ATP-dependent helicase activity
			P) rRNA processing
	transcript000363
	transcript000364	pectate lyase	C) extracellular region
			F) metal ion binding
			F) pectate lyase activity
			P) pectin catabolic process
	transcript000365
	transcript000366	ras gtpase activator	C) intrinsic component of the cytoplasmic side of the plasma membrane
			C) cytoplasm
			F) Ras GTPase activator activity
			P) negative regulation of Ras protein signal transduction
			P) positive regulation of Ras GTPase activity
	transcript000367	5 -3 exoribonuclease 2	C) nucleus
			F) nucleic acid binding
			F) zinc ion binding
			F) 5'-3' exoribonuclease activity
			P) regulation of transcription, DNA-templated
			P) rRNA processing
			P) DNA-templated transcription, termination
			P) nucleic acid phosphodiester bond hydrolysis
			P) mRNA processing
	transcript000368	intracellular protein transport protein	C) cytoplasm
			C) membrane
			P) Golgi vesicle transport
	transcript000369	s-adenosylmethionine-dependent methyltransferase superfamily domain-containing protein	F) transferase activity
			P) metabolic process
	transcript000370	serine threonine protein kinase	F) kinase activity
			P) cellular process
	transcript000371	sugar transporter	C) membrane
			F) transmembrane transporter activity
			P) single-organism transport
	transcript000372	ars binding protein	C) nucleus
			C) replication fork
			C) spindle pole body
			F) DNA replication origin binding
			P) DNA replication initiation
	transcript000373	peroxisomal membrane protein pmp47a	C) integral component of membrane
			P) transport
	transcript000374
	transcript000375	mitochondrial atp synthase epsilon chain domain-containing protein	C) mitochondrial proton-transporting ATP synthase complex, catalytic core F(1)
			F) metal ion binding
			F) proton-transporting ATP synthase activity, rotational mechanism
			F) proton-transporting ATPase activity, rotational mechanism
			P) ATP synthesis coupled proton transport
	transcript000376	cytochrome b-c1 complex subunit 2	C) mitochondrial proton-transporting ATP synthase complex, catalytic core F(1)
			F) metal ion binding
			F) proton-transporting ATP synthase activity, rotational mechanism
			F) proton-transporting ATPase activity, rotational mechanism
			P) ATP synthesis coupled proton transport
	transcript000377	rna polymerase iii subunit rpc82	P) conidium formation
			P) hyphal growth
			P) pathogenesis
	transcript000378	mitochondrial carrier protein	C) integral component of membrane
			F) guanine nucleotide transmembrane transporter activity
			P) cellular iron ion homeostasis
			P) mitochondrial genome maintenance
			P) transmembrane transport
			P) guanine nucleotide transport
	transcript000379
	transcript000380	seryl-trna synthetase	F) nucleotide binding
			F) aminoacyl-tRNA ligase activity
			P) tRNA aminoacylation for protein translation
	transcript000381
	transcript000382	flap structure-specific endonuclease	F) nuclease activity
			P) nucleic acid metabolic process
	transcript000383
	transcript000384
	transcript000385
	transcript000386
	transcript000387	serine threonine protein	F) ATP binding
			F) protein serine/threonine kinase activity
			P) protein phosphorylation
	transcript000388	swi-snf complex subunit	C) COP9 signalosome
			P) cleistothecium development
	transcript000389
	transcript000390
	transcript000391
	transcript000392
	transcript000393
	transcript000394	2og-fe oxygenase family	F) oxidoreductase activity
	transcript000395
	transcript000396	iron-sulfur cluster assembly accessory protein	F) iron-sulfur cluster binding
			F) structural molecule activity
			P) iron-sulfur cluster assembly
	transcript000397
	transcript000398
	transcript000399
	transcript000400
	transcript000401
	transcript000402	sterigmatocystin 8-o-methyltransferase	F) methyltransferase activity
	transcript000403
	transcript000404	hypothetical protein THITE_160890 [Thielavia terrestris NRRL 8126]	C) extracellular region
			F) cellulose binding
			F) hydrolase activity, hydrolyzing O-glycosyl compounds
			P) carbohydrate metabolic process
	transcript000405	predicted protein [Nectria haematococca mpVI 77-13-4]	P) transcription, DNA-templated
	transcript000406
	transcript000407
	transcript000408
	transcript000409	cutinase	F) triglyceride lipase activity
			P) triglyceride catabolic process
			P) carbohydrate metabolic process
	transcript000410	fad binding domain protein	F) oxidoreductase activity
			P) metabolic process
	transcript000411	bifunctional unspecific monooxygenase nadph--hemoprotein reductase	F) ion binding
			F) oxidoreductase activity
			P) cellular nitrogen compound biosynthetic process
			P) mycelium development
			P) lipid metabolic process
	transcript000412	aldehyde dehydrogenase family	F) oxidoreductase activity, acting on the aldehyde or oxo group of donors, NAD or NADP as acceptor
			P) oxidation-reduction process
	transcript000413
	transcript000414	oxidoreductase	P) metabolic process
	transcript000415	2-cysteine peroxiredoxin	C) mitochondrion
			C) nucleus
			F) thioredoxin peroxidase activity
			F) identical protein binding
			P) hydrogen peroxide catabolic process
			P) oxidation-reduction process
	transcript000416
	transcript000417
	transcript000418	mannose-6-phosphate class i	F) zinc ion binding
			F) mannose-6-phosphate isomerase activity
			P) GDP-mannose biosynthetic process
			P) mannose metabolic process
	transcript000419	rhamnogalacturonan acetylesterase	F) rhamnogalacturonan acetylesterase activity
			P) pectin catabolic process
	transcript000420	purine-cytosine permease fcy22	P) mycelium development
	transcript000421
	transcript000422	nol1 nop2 sun domain protein	C) nucleus
			P) ribosome biogenesis
	transcript000423	mfs multidrug	C) integral component of membrane
			P) transmembrane transport
	transcript000424
	transcript000425	heat repeat containing protein	C) cytoplasm
			C) nucleus
			F) tRNA binding
			P) tRNA processing
			P) transport
	transcript000426
	transcript000427	aspartyl aminopeptidase	C) ribosome
			C) fungal-type vacuole lumen
			F) zinc ion binding
			F) aminopeptidase activity
			F) metallopeptidase activity
			P) proteolysis
	transcript000428
	transcript000429
	transcript000430
	transcript000431
	transcript000432
	transcript000433
	transcript000434	gpi mannosyltransferase 4	C) endoplasmic reticulum
			C) membrane part
			F) transferase activity, transferring glycosyl groups
	transcript000435	gpi ethanolamine phosphate transferase 2	F) catalytic activity
			P) metabolic process
	transcript000436
	transcript000437	ribosome biogenesis	F) nucleic acid binding
			F) nucleotide binding
	transcript000438	nuclear condensin complex subunit	C) cytosol
			C) nucleus
			C) condensin complex
			P) mitotic chromosome condensation
	transcript000439	rhomboid family membrane protein	C) membrane
			P) ascospore formation
			P) conidium formation
			P) pathogenesis
	transcript000440	mitosis protein dim1	C) U4/U6 x U5 tri-snRNP complex
			C) U5 snRNP
			C) spliceosomal complex
			P) mitotic nuclear division
			P) mRNA splicing, via spliceosome
	transcript000441	tripeptidyl peptidase	F) serine-type peptidase activity
	transcript000442	glycoside hydrolase family 30 protein	F) binding
			F) hydrolase activity, hydrolyzing O-glycosyl compounds
			P) cellular component organization or biogenesis
			P) cellular macromolecule metabolic process
			P) single-organism cellular process
			P) nitrogen compound metabolic process
			P) carbohydrate metabolic process
	transcript000443	oryzin precursor	F) identical protein binding
			F) serine-type endopeptidase activity
			P) negative regulation of catalytic activity
			P) proteolysis
	transcript000444	carboxyphosphonoenolpyruvate	F) methylisocitrate lyase activity
			P) metabolic process
	transcript000445
	transcript000446
	transcript000447
	transcript000448	choline dehydrogenase	F) oxidoreductase activity, acting on CH-OH group of donors
			P) single-organism metabolic process
	transcript000449
	transcript000450
	transcript000451
	transcript000452
	transcript000453
	transcript000454	fad binding domain-containing protein	F) oxidoreductase activity
	transcript000455
	transcript000456
	transcript000457
	transcript000458
	transcript000459
	transcript000460	cytochrome p450 alkane	F) binding
			F) oxidoreductase activity
	transcript000461
	transcript000462
	transcript000463	trehalose synthase (ccg-9)	F) transferase activity
			P) biosynthetic process
	transcript000464	flavohemoprotein	C) cytosol
			F) binding
			F) nitric oxide dioxygenase activity
			F) riboflavin reductase (NADPH) activity
			P) negative regulation of sexual sporulation resulting in formation of a cellular spore
			P) sterigmatocystin biosynthetic process
			P) cellular response to nitrosative stress
			P) transport
	transcript000465	lovastatin nonaketide synthase	F) binding
			F) transferase activity
			P) phenol-containing compound biosynthetic process
			P) amide biosynthetic process
			P) heterocycle biosynthetic process
			P) carboxylic acid biosynthetic process
			P) organonitrogen compound biosynthetic process
			P) pigment biosynthetic process
			P) secondary metabolite biosynthetic process
			P) multi-organism process
	transcript000466	mn superoxide dismutase	C) intracellular
			F) superoxide dismutase activity
			F) manganese ion binding
			F) IgE binding
			P) superoxide metabolic process
			P) oxidation-reduction process
	transcript000467	dna replication complex gins protein psf3	C) nucleus
			P) DNA replication
	transcript000468
	transcript000469	alkaline serine protease alp1	C) extracellular region
			F) fibrinogen binding
			F) IgE binding
			F) serine-type endopeptidase activity
			P) complement activation
			P) elastin catabolic process
			P) active evasion of host immune response via regulation of host complement system
			P) pathogenesis
	transcript000470	amino-acid permease inda1	C) integral component of membrane
			F) amino acid transmembrane transporter activity
			P) amino acid transmembrane transport
			P) mycelium development
	transcript000471
	transcript000472
	transcript000473	sit4-associated protein	C) cytosol
			C) nucleus
			C) pericentric heterochromatin
			P) signal transduction
			P) chromosome segregation
	transcript000474	nuclear migration protein	C) cytoplasm
			C) microtubule
			C) microtubule associated complex
			C) spindle pole
			F) dynein binding
			P) establishment of mitotic spindle orientation
			P) mitotic nuclear division
			P) cell division
			P) cellular component movement
			P) transport
	transcript000475
	transcript000476	amino acid	C) integral component of membrane
			F) amino acid transmembrane transporter activity
			P) amino acid transmembrane transport
	transcript000477	polyamine transporter 3	C) membrane
			P) single-organism transport
	transcript000478
	transcript000479	steroid 5 alpha-reductase	C) cytoplasm
			C) integral component of membrane
			F) heterocyclic compound binding
			F) organic cyclic compound binding
			F) helicase activity
			F) 3-oxo-5-alpha-steroid 4-dehydrogenase activity
			P) cellular macromolecule metabolic process
			P) steroid metabolic process
			P) oxidation-reduction process
	transcript000480
	transcript000481
	transcript000482	myb dna binding protein	C) nucleus
			F) chromatin binding
			F) telomeric DNA binding
			F) protein homodimerization activity
			P) mycelium development
	transcript000483	aldehyde dehydrogenase	F) aldehyde dehydrogenase (NAD) activity
			P) oxidation-reduction process
	transcript000484
	transcript000485
	transcript000486
	transcript000487
	transcript000488
	transcript000489
	transcript000490	lipase 3 precursor	F) hydrolase activity
	transcript000491
	transcript000492
	transcript000493
	transcript000494	tubulin alpha-1 subunit	C) cytoplasmic microtubule
			C) tubulin complex
			F) GTP binding
			F) GTPase activity
			F) structural constituent of cytoskeleton
			P) microtubule polymerization
			P) nuclear division
			P) GTP catabolic process
	transcript000495
	transcript000496
	transcript000497
	transcript000498
	transcript000499	mgmt family protein	C) intracellular
			F) methyltransferase activity
			F) guanyl-nucleotide exchange factor activity
			P) regulation of small GTPase mediated signal transduction
			P) DNA repair
	transcript000500	phosphoglycerate mutase family protein	F) catalytic activity
	transcript000501	thiazole biosynthetic enzyme	C) cytosol
			C) nucleus
			F) metal ion binding
			P) thiamine biosynthetic process
			P) thiazole biosynthetic process
			P) response to stress
	transcript000502	mitochondrial iron uptake protein	P) metabolic process
	transcript000503
	transcript000504
	transcript000505
	transcript000506
	transcript000507
	transcript000508	set domain-containing protein	F) methyltransferase activity
	transcript000509
	transcript000510
	transcript000511
	transcript000512
	transcript000513	aldose 1-epimerase	F) carbohydrate binding
			F) isomerase activity
			P) hexose metabolic process
	transcript000514
	transcript000515
	transcript000516
	transcript000517
	transcript000518	fungal specific transcription factor domain-containing protein	F) binding
			P) transcription, DNA-templated
	transcript000519	nadp-dependent alcohol dehydrogenase	F) metal ion binding
			F) oxidoreductase activity, acting on the CH-OH group of donors, NAD or NADP as acceptor
	transcript000520	pathogenesis associated protein	P) cellular response to farnesol
			P) mycelium development
	transcript000521
	transcript000522
	transcript000523	adenylate kinase cytosolic	C) mitochondrial intermembrane space
			C) cytosol
			F) ATP binding
			F) (deoxy)adenylate kinase activity
			F) adenylate kinase activity
			F) cytidylate kinase activity
			P) ADP biosynthetic process
			P) nucleotide salvage
			P) DNA replication initiation
			P) nucleotide phosphorylation
			P) phospholipid metabolic process
			P) mycelium development
	transcript000524	26s proteasome regulatory subunit rpn-8	C) proteasome complex
	transcript000525
	transcript000526
	transcript000527
	transcript000528	hypothetical protein NCU03400 [Neurospora crassa OR74A]	C) intracellular
			F) sequence-specific DNA binding
			F) protein heterodimerization activity
	transcript000529
	transcript000530	aminopeptidase 2	C) intracellular
			F) zinc ion binding
			F) metalloaminopeptidase activity
			P) peptide catabolic process
			P) proteolysis
	transcript000531
	transcript000532
	transcript000533
	transcript000534	chorismate synthase	C) cytoplasm
			F) chorismate synthase activity
			F) riboflavin reductase (NADPH) activity
			P) aromatic amino acid family biosynthetic process
			P) chorismate biosynthetic process
			P) oxidation-reduction process
	transcript000535	lipoyltransferase and lipoate-protein	F) catalytic activity
	transcript000536	vacuolar protein sorting protein	F) zinc ion binding
			P) intracellular protein transport
			P) vesicle-mediated transport
	transcript000537
	transcript000538
	transcript000539	carbon-nitrogen family protein	F) hydrolase activity, acting on carbon-nitrogen (but not peptide) bonds
			P) metabolic process
	transcript000540	chitinase 3	P) mycelium development
	transcript000541	ribonucleoside-diphosphate reductase large chain	C) ribonucleoside-diphosphate reductase complex
			F) ATP binding
			F) ribonucleoside-diphosphate reductase activity, thioredoxin disulfide as acceptor
			P) deoxyribonucleotide biosynthetic process
			P) DNA replication
			P) oxidation-reduction process
	transcript000542	deoxyribonuclease tat-d	F) hydrolase activity
	transcript000543	chl4 family chromosome segregation protein	P) centromere complex assembly
	transcript000544	regulatory protein cys-3	P) cellular metabolic process
			P) nitrogen compound metabolic process
			P) organic substance metabolic process
			P) primary metabolic process
	transcript000545	fungal specific transcription	F) metal ion binding
			P) regulation of transcription, DNA-templated
			P) transcription from RNA polymerase II promoter
	transcript000546
	transcript000547
	transcript000548	serine threonine-protein kinase ssp1	F) kinase activity
	transcript000549	erythromycin esterase	F) transferase activity
	transcript000550
	transcript000551
	transcript000552
	transcript000553	fungal specific transcription factor domain-containing protein	P) transcription, DNA-templated
	transcript000554
	transcript000555
	transcript000556
	transcript000557
	transcript000558	protein bli-3	F) FMN binding
			F) pyridoxamine-phosphate oxidase activity
			P) pyridoxal phosphate biosynthetic process
			P) oxidation-reduction process
	transcript000559
	transcript000560
	transcript000561	cellulose-binding family ii protein	F) hydrolase activity, acting on ester bonds
			P) lipid metabolic process
	transcript000562
	transcript000563
	transcript000564
	transcript000565	hypothetical protein THITE_2123952 [Thielavia terrestris NRRL 8126]	P) cellular process
	transcript000566	kinesin family protein	C) microtubule
			C) kinesin complex
			F) ATP binding
			F) microtubule binding
			F) microtubule motor activity
			P) microtubule-based movement
	transcript000567	hydrophobin-like protein	P) interaction with host via protein secreted by type II secretion system
	transcript000568
	transcript000569
	transcript000570	40s ribosomal protein s23	C) small ribosomal subunit
			F) structural constituent of ribosome
			P) translation
	transcript000571	prenyltransferase family protein	C) integral component of membrane
			F) DNA binding
			F) protein disulfide oxidoreductase activity
			F) prenyltransferase activity
			F) electron carrier activity
			P) cell redox homeostasis
			P) ubiquinone biosynthetic process
	transcript000572	domain-containing protein	F) binding
	transcript000573
	transcript000574	fad binding domain protein	F) oxidoreductase activity, acting on CH-OH group of donors
	transcript000575
	transcript000576
	transcript000577	isoflavone reductase family protein	F) catalytic activity
			P) single-organism metabolic process
	transcript000578
	transcript000579	oligopeptide transporter	C) membrane
			F) transporter activity
			P) transport
	transcript000580	hypothetical protein NCU08712 [Neurospora crassa OR74A]	F) N-acetyltransferase activity
	transcript000581	acetyl- hydrolase	C) cytosol
			C) mitochondrion
			F) acetyl-CoA hydrolase activity
			F) acetate CoA-transferase activity
			P) acetyl-CoA metabolic process
			P) acetate metabolic process
	transcript000582
	transcript000583
	transcript000584
	transcript000585
	transcript000586
	transcript000587
	transcript000588	duf895 domain membrane protein	C) cytoplasm
			C) integral component of membrane
			F) transmembrane transporter activity
			P) transmembrane transport
	transcript000589	ras guanine-nucleotide exchange	C) intracellular
			F) catalytic activity
			F) guanyl-nucleotide exchange factor activity
			P) regulation of small GTPase mediated signal transduction
			P) DNA repair
	transcript000590	endonuclease exonuclease phosphatase family protein	C) extracellular region
			F) nuclease activity
	transcript000591
	transcript000592
	transcript000593
	transcript000594	paf-acetylhydrolase family member	F) hydrolase activity
	transcript000595
	transcript000596	coproporphyrinogen iii oxidase	F) coproporphyrinogen oxidase activity
			P) porphyrin-containing compound biosynthetic process
			P) mycelium development
			P) oxidation-reduction process
	transcript000597
	transcript000598	mutator-like element	F) binding
			F) catalytic activity
			P) metabolic process
	transcript000599
	transcript000600	monocarboxylate permease	C) membrane
			P) single-organism transport
	transcript000601	c6 transcription	F) binding
			P) transcription, DNA-templated
	transcript000602
	transcript000603
	transcript000604
	transcript000605	aaa family atpase	F) ATP binding
			F) DNA binding
			F) nucleoside-triphosphatase activity
			P) DNA replication
	transcript000606	gnat family	F) N-acetyltransferase activity
	transcript000607
	transcript000608
	transcript000609
	transcript000610
	transcript000611
	transcript000612
	transcript000613
	transcript000614	cytochrome c oxidase subunit v	C) mitochondrion
			C) membrane
			F) cytochrome-c oxidase activity
	transcript000615	atp-dependent clp	F) nucleotide binding
			F) hydrolase activity
			P) protein metabolic process
	transcript000616	#NAME?	C) cytoplasm
			C) integral component of membrane
			F) cation binding
			F) hydrolase activity, hydrolyzing O-glycosyl compounds
			F) 1,4-alpha-glucan branching enzyme activity
			P) glycogen biosynthetic process
			P) transmembrane transport
			P) amino acid transport
	transcript000617	origin recognition complex subunit orc5	C) intracellular organelle
	transcript000618	c6 zinc finger domain protein	P) transcription, DNA-templated
	transcript000619	acetylxylan esterase 1 precursor	F) hydrolase activity
			P) polysaccharide catabolic process
	transcript000620
	transcript000621	hypothetical protein CHGG_08197 [Chaetomium globosum CBS 148.51]	F) metal ion binding
			P) regulation of transcription, DNA-templated
			P) transcription from RNA polymerase II promoter
	transcript000622	orotidine 5 -phosphate decarboxylase	F) orotidine-5'-phosphate decarboxylase activity
			F) transferase activity
			P) 'de novo' UMP biosynthetic process
			P) 'de novo' pyrimidine nucleobase biosynthetic process
	transcript000623	cdp-diacylglycerol-inositol 3-phosphatidyltransferase pis	C) membrane
			F) CDP-diacylglycerol-inositol 3-phosphatidyltransferase activity
			P) phospholipid biosynthetic process
	transcript000624
	transcript000625
	transcript000626	allantoicase	F) allantoicase activity
			P) purine nucleobase metabolic process
			P) allantoin catabolic process
	transcript000627
	transcript000628	endothelin-converting enzyme	C) extracellular region
			F) hydrolase activity
			P) mycelium development
	transcript000629	autoinducer 2 sensor kinase phosphatase luxq	F) kinase activity
			F) signal transducer activity
			P) signal transduction
			P) phosphorylation
	transcript000630
	transcript000631
	transcript000632
	transcript000633
	transcript000634	t-complex protein 1 subunit gamma	C) chaperonin-containing T-complex
			F) ATP binding
			F) unfolded protein binding
			P) protein folding
			P) mycelium development
	transcript000635
	transcript000636
	transcript000637	conserved hypothetical protein [Verticillium albo-atrum VaMs.102]	P) mycelium development
	transcript000638
	transcript000639
	transcript000640	sphingosine-1-phosphate phosphohydrolase	C) membrane
			F) hydrolase activity
			P) metabolic process
	transcript000641	sphingosine-1-phosphate phosphohydrolase	C) membrane
			F) catalytic activity
			P) metabolic process
	transcript000642
	transcript000643
	transcript000644	cytochrome p450	F) binding
			F) oxidoreductase activity
	transcript000645	cytochrome p450	F) binding
			F) oxidoreductase activity
	transcript000646	hydroxyindole o-	F) methyltransferase activity
	transcript000647	efflux pump antibiotic resistance	C) integral component of membrane
			P) transmembrane transport
	transcript000648
	transcript000649	cytochrome p450 monooxygenase	F) metal ion binding
			F) oxidoreductase activity
			P) metabolic process
	transcript000650
	transcript000651
	transcript000652	nadp-dependent leukotriene b4 12-hydroxydehydrogenase	F) zinc ion binding
			F) 13-prostaglandin reductase activity
			F) 15-oxoprostaglandin 13-oxidase activity
			P) prostaglandin metabolic process
			P) oxidation-reduction process
	transcript000653	peptidyl-prolyl cis-trans isomerase-like 3	C) catalytic step 2 spliceosome
			F) peptidyl-prolyl cis-trans isomerase activity
			P) protein peptidyl-prolyl isomerization
			P) protein folding
	transcript000654
	transcript000655
	transcript000656
	transcript000657
	transcript000658
	transcript000659	6-o-methylguanine dna methyltransferase	F) methylated-DNA-[protein]-cysteine S-methyltransferase activity
			P) DNA repair
	transcript000660
	transcript000661	ubiquitin-like protein	C) intracellular
			P) intracellular protein transport
	transcript000662
	transcript000663
	transcript000664
	transcript000665	serine carboxypeptidase	F) serine-type peptidase activity
			P) proteolysis
	transcript000666	cytochrome b2	F) heterocyclic compound binding
			F) ion binding
			F) organic cyclic compound binding
			F) oxidoreductase activity
	transcript000667	c6 transcription	F) binding
			P) transcription, DNA-templated
	transcript000668	beta-mannosidase b	F) beta-mannosidase activity
			P) mannan catabolic process
	transcript000669
	transcript000670
	transcript000671	fungal specific transcription	P) transcription, DNA-templated
	transcript000672
	transcript000673	benzoate 4-monooxygenase	C) integral component of membrane
			F) heme binding
			F) iron ion binding
			F) monooxygenase activity
			F) oxidoreductase activity, acting on paired donors, with incorporation or reduction of molecular oxygen
			P) transmembrane transport
			P) oxidation-reduction process
	transcript000674	fructose-bisphosphate aldolase	C) cytosol
			C) mitochondrion
			F) zinc ion binding
			F) fructose-bisphosphate aldolase activity
			P) glycolytic process
			P) aspartate transport
			P) gluconeogenesis
	transcript000675
	transcript000676
	transcript000677
	transcript000678
	transcript000679	hypothetical protein NFIA_025780 [Neosartorya fischeri NRRL 181]	F) catalytic activity
			P) metabolic process
	transcript000680
	transcript000681
	transcript000682	glutamyl-trna amidotransferase subunit a	F) catalytic activity
	transcript000683
	transcript000684	hypothetical protein MYCTH_2306178 [Myceliophthora thermophila ATCC 42464]	F) transmembrane transporter activity
			P) transmembrane transport
	transcript000685
	transcript000686	short-chain dehydrogenase reductase	P) metabolic process
	transcript000687	versicolorin b synthase	F) oxidoreductase activity
	transcript000688	haspin protein kinase	F) kinase activity
			P) phosphorylation
	transcript000689
	transcript000690
	transcript000691
	transcript000692
	transcript000693	myb and hsa domain protein	P) nucleic acid metabolic process
			P) cellular macromolecule metabolic process
			P) single-organism cellular process
	transcript000694
	transcript000695	cyclopropane-fatty-acyl-phospholipid synthase	F) cyclopropane-fatty-acyl-phospholipid synthase activity
			P) lipid biosynthetic process
			P) methylation
	transcript000696	actin cytoskeleton-regulatory complex protein pan1	C) actin cortical patch
			C) plasma membrane
			C) endosome membrane
			F) calcium ion binding
			F) actin binding
			P) endocytosis
	transcript000697	mfs monosaccharide	C) integral component of membrane
			F) substrate-specific transmembrane transporter activity
			P) transmembrane transport
			P) carbohydrate transport
	transcript000698	class v	F) hydrolase activity, hydrolyzing O-glycosyl compounds
			P) organic substance metabolic process
	transcript000699
	transcript000700	n-acetylglucosaminyl-phosphatidylinositol de-n-acetylase	C) endoplasmic reticulum
	transcript000701
	transcript000702	u6 snrna-associated sm-like protein lsm3	C) nucleolus
			C) small nucleolar ribonucleoprotein complex
			C) viral nucleocapsid
			F) GTP binding
			F) GTPase activity
			P) GTP catabolic process
	transcript000703
	transcript000704	mitochondrial 54s ribosomal protein 10 18	C) large ribosomal subunit
			F) ion binding
			F) structural constituent of ribosome
			P) translation
	transcript000705	sorting nexin mvp1	F) ion binding
	transcript000706
	transcript000707	mitochondrial 37s ribosomal protein 16	P) biosynthetic process
	transcript000708
	transcript000709
	transcript000710
	transcript000711	cytochrome c oxidase polypeptide mitochondrial precursor	C) mitochondrial respiratory chain complex IV
			F) zinc ion binding
			F) cytochrome-c oxidase activity
			P) mitochondrial electron transport, cytochrome c to oxygen
			P) aerobic respiration
	transcript000712	dynamin-related protein	C) mitochondrial outer membrane
			C) peroxisome
			F) GTP binding
			F) protein homodimerization activity
			F) GTPase activity
			P) protein homooligomerization
			P) mitochondrial fission
			P) mitochondrion inheritance
			P) peroxisome fission
			P) GTP catabolic process
			P) chronological cell aging
	transcript000713	ran gtpase activating protein 1 (rna1 protein)	C) cytoplasm
			F) Ran GTPase activator activity
			P) positive regulation of Ran GTPase activity
			P) mycelium development
	transcript000714
	transcript000715
	transcript000716	actin-related protein 2 3 complex subunit	C) Arp2/3 protein complex
			F) actin binding
			F) ubiquitin binding
			P) actin nucleation
	transcript000717	rna binding domain-containing protein	F) snRNA binding
			F) nucleotide binding
			P) mRNA splicing, via spliceosome
	transcript000718
	transcript000719	mannosyl-oligosaccharide alpha- -mannosidase	C) membrane
			F) calcium ion binding
			F) mannosyl-oligosaccharide 1,2-alpha-mannosidase activity
	transcript000720	amino acid permease	C) integral component of membrane
			F) amino acid transmembrane transporter activity
			P) amino acid transmembrane transport
	transcript000721
	transcript000722	vacuolar protein sorting protein	C) late endosome
			C) membrane
			P) protein targeting to vacuole
	transcript000723
	transcript000724	l-lysine -aminomutase	F) catalytic activity
	transcript000725	dna-directed rna polymerase ii subunit rpb7	F) RNA binding
			F) DNA-directed RNA polymerase activity
			P) transcription, DNA-templated
	transcript000726
	transcript000727
	transcript000728
	transcript000729	calnexin precursor	C) endoplasmic reticulum
			F) calcium ion binding
			F) unfolded protein binding
			P) protein folding
			P) mycelium development
	transcript000730	methylthioribulose-1-phosphate dehydratase	C) cytoplasm
			F) zinc ion binding
			F) methylthioribulose 1-phosphate dehydratase activity
			P) L-methionine biosynthetic process from S-adenosylmethionine
			P) L-methionine biosynthetic process from methylthioadenosine
	transcript000731	hypothetical protein NCU09263 [Neurospora crassa OR74A]	P) mycelium development
	transcript000732	had superfamily	C) intracellular
			F) hydrolase activity
			P) metabolic process
	transcript000733	dna mismatch repair protein	F) heterocyclic compound binding
			F) organic cyclic compound binding
	transcript000734
	transcript000735
	transcript000736
	transcript000737	ethanolamine kinase	F) transferase activity, transferring phosphorus-containing groups
			P) phosphate-containing compound metabolic process
	transcript000738	zinc finger protein	C) nucleus
			F) sequence-specific DNA binding RNA polymerase II transcription factor activity
			P) regulation of transcription from RNA polymerase II promoter
	transcript000739	hypothetical protein FG01120.1 [Fusarium graminearum PH-1]	P) mycelium development
	transcript000740	translation machinery-associated protein 22	C) ribosome
			F) translation initiation factor activity
			P) translational initiation
	transcript000741
	transcript000742	26s proteasome non-atpase regulatory subunit 4	C) proteasome regulatory particle, base subcomplex
			P) ubiquitin-dependent protein catabolic process
	transcript000743	sybindin-like family protein	C) cis-Golgi network
			P) ER to Golgi vesicle-mediated transport
	transcript000744	polymerase ii polypeptide d	F) nucleotide binding
			F) DNA-directed RNA polymerase activity
			P) transcription, DNA-templated
	transcript000745
	transcript000746	puf family rna-binding protein	F) RNA binding
	transcript000747
	transcript000748
	transcript000749
	transcript000750	formyltetrahydrofolate deformylase	F) amino acid binding
			F) formyltetrahydrofolate deformylase activity
			F) hydroxymethyl-, formyl- and related transferase activity
			P) 'de novo' IMP biosynthetic process
			P) mycelium development
	transcript000751
	transcript000752	dna repair protein rad51	C) nucleus
			F) ATP binding
			F) damaged DNA binding
			F) DNA-dependent ATPase activity
			P) mitotic recombination
			P) double-strand break repair via homologous recombination
	transcript000753
	transcript000754	vacuolar protein sorting-associated protein	C) retromer complex
			P) vacuolar transport
	transcript000755	60s ribosomal protein l9	C) ribosome
			F) rRNA binding
			F) structural constituent of ribosome
			P) translation
	transcript000756
	transcript000757	rieske domain-containing protein	F) ion binding
			F) iron-sulfur cluster binding
			F) catalytic activity
			P) metabolic process
	transcript000758	vacuolar atp synthase subunit h	C) vacuolar proton-transporting V-type ATPase, V1 domain
			F) proton-transporting ATPase activity, rotational mechanism
			P) ATP hydrolysis coupled proton transport
	transcript000759	methylmalonate-semialdehyde dehydrogenase	F) methylmalonate-semialdehyde dehydrogenase (acylating) activity
			P) oxidation-reduction process
	transcript000760	histidine acid phosphatase	P) mycelium development
	transcript000761	spherulin-1b precursor	C) extracellular region
	transcript000762
	transcript000763
	transcript000764	acetyl- acetyltransferase	F) acetyl-CoA C-acetyltransferase activity
			P) metabolic process
	transcript000765	ubiquitin-conjugating enzyme e2 2	C) peroxisome
			C) nucleus
			F) ATP binding
			F) ubiquitin-protein transferase activity
			P) regulation of transcription, DNA-templated
			P) protein import into peroxisome matrix, receptor recycling
			P) chromatin modification
			P) DNA repair
			P) protein ubiquitination
			P) sporulation resulting in formation of a cellular spore
	transcript000766	kinesin heavy chain	C) cytoplasmic microtubule
			C) kinesin complex
			F) ATP binding
			F) microtubule binding
			F) minus-end-directed microtubule motor activity
			P) spindle assembly involved in mitosis
			P) microtubule depolymerization
			P) mitotic spindle disassembly
			P) spindle pole body separation
			P) microtubule-based movement
			P) nuclear migration
	transcript000767	sugar transporter-like protein	C) integral component of membrane
			F) substrate-specific transmembrane transporter activity
			P) transmembrane transport
			P) carbohydrate transport
	transcript000768
	transcript000769
	transcript000770	c6 finger domain	F) binding
			P) transcription, DNA-templated
	transcript000771	ubiquitin c-terminal hydrolase l3	C) intracellular
			F) ubiquitin thiolesterase activity
			P) ubiquitin-dependent protein catabolic process
	transcript000772
	transcript000773	abc transporter	F) nucleotide binding
			F) nucleoside-triphosphatase activity
	transcript000774
	transcript000775	#NAME?	F) transferase activity
	transcript000776
	transcript000777	sexual differentiation process protein isp4	C) integral component of plasma membrane
			C) endoplasmic reticulum
			F) oligopeptide transporter activity
			P) transmembrane transport
			P) mycelium development
			P) oligopeptide transport
	transcript000778	5-formyltetrahydrofolate cyclo-ligase	F) ligase activity
	transcript000779	small nuclear ribonucleoprotein e	C) spliceosomal complex
			C) viral nucleocapsid
			P) mRNA splicing, via spliceosome
	transcript000780	elongation factor 2	C) cytoplasm
			F) GTP binding
			F) translation elongation factor activity
			F) GTPase activity
			P) positive regulation of translational elongation
			P) GTP catabolic process
	transcript000781	heat repeat containing protein	C) cytoskeletal part
			C) microtubule cytoskeleton
			C) protein complex
			P) cell cycle
	transcript000782
	transcript000783
	transcript000784
	transcript000785
	transcript000786
	transcript000787	isocitrate nad-dependent	F) NAD binding
			F) magnesium ion binding
			F) isocitrate dehydrogenase (NAD+) activity
			P) tricarboxylic acid cycle
	transcript000788
	transcript000789
	transcript000790	alpha- -mannosidase family protein	F) catalytic activity
	transcript000791
	transcript000792
	transcript000793
	transcript000794
	transcript000795
	transcript000796
	transcript000797	rho gtpase activator	F) metal ion binding
	transcript000798	gnat family	F) transferase activity
	transcript000799
	transcript000800	signal recognition	C) cytoplasm
			C) ribonucleoprotein complex
			F) RNA binding
	transcript000801
	transcript000802	mitochondrial hsp70 chaperone	C) mitochondrion
			F) ATP binding
			F) unfolded protein binding
			F) 2-alkenal reductase [NAD(P)] activity
			P) protein targeting to mitochondrion
			P) protein refolding
			P) mycelium development
			P) oxidation-reduction process
			P) response to stress
	transcript000803
	transcript000804
	transcript000805
	transcript000806
	transcript000807
	transcript000808	eukaryotic translation initiation factor 3 subunit g	C) eukaryotic translation initiation factor 3 complex
			C) eukaryotic 43S preinitiation complex
			C) eukaryotic 48S preinitiation complex
			F) translation initiation factor activity
			F) nucleotide binding
			P) regulation of translational initiation
			P) formation of translation preinitiation complex
	transcript000809
	transcript000810	phosphatidylethanolamine n-methyltransferase	C) integral component of membrane
			F) phosphatidylethanolamine N-methyltransferase activity
			P) phosphatidylcholine biosynthetic process
			P) methylation
	transcript000811
	transcript000812
	transcript000813
	transcript000814
	transcript000815	set1 complex component ash2	F) methyltransferase activity
			P) histone H3-K4 methylation
			P) peptidyl-lysine methylation
	transcript000816
	transcript000817
	transcript000818	cysteine dioxygenase	F) iron ion binding
			F) cysteine dioxygenase activity
			P) L-cysteine metabolic process
			P) oxidation-reduction process
	transcript000819	dna repair protein rad5	F) heterocyclic compound binding
			F) ion binding
			F) organic cyclic compound binding
	transcript000820
	transcript000821	copper-transporting atpase	C) integral component of membrane
			F) ATP binding
			F) iron ion binding
			F) copper-exporting ATPase activity
			F) oxidoreductase activity
			P) fatty acid biosynthetic process
			P) copper ion export
			P) oxidation-reduction process
	transcript000822
	transcript000823
	transcript000824	glycerol-3-phosphate phosphatase	F) hydrolase activity
			P) metabolic process
	transcript000825	nucleolar gtp-binding protein 2	C) nucleolus
			C) preribosome, large subunit precursor
			F) GTP binding
			F) RNA binding
			F) GTPase activity
			P) ribosomal large subunit export from nucleus
			P) rRNA processing
			P) GTP catabolic process
	transcript000826	protein kinase subdomain-containing protein	F) catalytic activity
			P) metabolic process
	transcript000827
	transcript000828
	transcript000829	mitotic control protein dis3	C) cytoplasmic exosome (RNase complex)
			C) nuclear exosome (RNase complex)
			C) nucleolus
			F) tRNA binding
			F) endoribonuclease activity
			F) 3'-5'-exoribonuclease activity
			P) exonucleolytic trimming to generate mature 3'-end of 5.8S rRNA from tricistronic rRNA transcript (SSU-rRNA, 5.8S rRNA, LSU-rRNA)
			P) nuclear mRNA surveillance
			P) nuclear polyadenylation-dependent CUT catabolic process
			P) nuclear polyadenylation-dependent rRNA catabolic process
			P) nuclear polyadenylation-dependent tRNA catabolic process
			P) nonfunctional rRNA decay
	transcript000830
	transcript000831
	transcript000832	cbf nf-y family transcription factor	C) nucleus
			C) nucleosome
			F) sequence-specific DNA binding
			F) protein heterodimerization activity
			P) nucleosome assembly
	transcript000833	map kinase kinase kinase	F) nucleotide binding
			F) protein kinase activity
			P) phosphorylation
	transcript000834
	transcript000835	carboxylesterase family protein	F) carboxylic ester hydrolase activity
	transcript000836
	transcript000837	sugar transporter	C) membrane
			F) transmembrane transporter activity
			P) cellular process
			P) single-organism transport
			P) carbohydrate metabolic process
	transcript000838
	transcript000839
	transcript000840
	transcript000841
	transcript000842
	transcript000843
	transcript000844	rnapii degradation factor	P) ascospore formation
			P) spore germination
			P) pathogenesis
	transcript000845	alkaline serine protease alp1	C) extracellular region
			F) fibrinogen binding
			F) IgE binding
			F) serine-type endopeptidase activity
			P) complement activation
			P) elastin catabolic process
			P) active evasion of host immune response via regulation of host complement system
			P) pathogenesis
	transcript000846
	transcript000847	translation elongation factor eef-1b gamma subunit	C) intracellular
			C) extracellular region
			F) binding
	transcript000848
	transcript000849
	transcript000850
	transcript000851	mfs multidrug transporter	C) integral component of membrane
			P) transmembrane transport
			P) metabolic process
	transcript000852	rna-binding la domain protein	C) intracellular part
			F) nucleic acid binding
	transcript000853	family taurine	F) dioxygenase activity
			P) oxidation-reduction process
	transcript000854	retinol dehydrogenase 8	P) metabolic process
	transcript000855
	transcript000856
	transcript000857	phenylacetate 2-hydroxylase	F) heme binding
			F) iron ion binding
			F) phenylacetate hydroxylase activity
			P) phenylacetate catabolic process
			P) penicillin biosynthetic process
			P) oxidation-reduction process
	transcript000858
	transcript000859
	transcript000860	glycogen debranching enzyme	C) cytoplasm
			C) nucleus
			F) 4-alpha-glucanotransferase activity
			F) amylo-alpha-1,6-glucosidase activity
			P) glycogen biosynthetic process
			P) glycogen catabolic process
			P) mycelium development
	transcript000861
	transcript000862	ncs1 nucleoside transporter family protein	F) transporter activity
			P) transport
	transcript000863	hydantoinase	F) hydrolase activity
	transcript000864
	transcript000865	feruloyl esterase b precursor	F) feruloyl esterase activity
	transcript000866	mfs transporter	C) integral component of membrane
			P) transmembrane transport
	transcript000867	recombination endonuclease subunit	F) catalytic activity
	transcript000868	glycoside hydrolase family 61 protein	C) extracellular region
			F) cellulose binding
			F) hydrolase activity, hydrolyzing O-glycosyl compounds
			P) carbohydrate metabolic process
	transcript000869	amino acid	C) integral component of membrane
			F) amino acid transmembrane transporter activity
			P) amino acid transmembrane transport
	transcript000870	nad-binding rossmann fold oxidoreductase	P) mycelium development
	transcript000871
	transcript000872
	transcript000873	alcohol oxidase	C) intracellular
			C) extracellular region
			F) flavin adenine dinucleotide binding
			F) choline dehydrogenase activity
			F) alcohol oxidase activity
			P) glycerol metabolic process
			P) oxidation-reduction process
	transcript000874	tetracycline-efflux transporter	C) membrane
	transcript000875	trna-splicing endonuclease subunit sen2	F) hydrolase activity
			P) mycelium development
	transcript000876	ceramide glucosyltransferase	F) transferase activity
	transcript000877
	transcript000878	glutamyl-trna synthetase	C) methionyl glutamyl tRNA synthetase complex
			C) mitochondrion
			F) ATP binding
			F) glutamate-tRNA ligase activity
			P) glutamyl-tRNA aminoacylation
	transcript000879
	transcript000880	hypothetical protein [Podospora anserina S mat+]	C) membrane
			P) Golgi organization
			P) protein transport
	transcript000881	bzip transcription factor	P) biological regulation
			P) cellular process
			P) single-organism process
	transcript000882	glycoside hydrolase family 75 protein	F) hydrolase activity
			F) ATP citrate synthase activity
	transcript000883
	transcript000884	c2h2 finger domain	F) nucleic acid binding
			F) metal ion binding
	transcript000885
	transcript000886	ap-1 complex subunit mu-1	C) clathrin adaptor complex
			F) transferase activity, transferring glycosyl groups
			P) intracellular protein transport
			P) vesicle-mediated transport
	transcript000887
	transcript000888
	transcript000889
	transcript000890	isoamyl alcohol oxidase	F) oxidoreductase activity, acting on CH-OH group of donors
	transcript000891	gtp-binding protein gtr1	C) cytoplasmic part
			C) nucleus
			C) intracellular organelle part
			C) organelle membrane
			F) GTP binding
			P) transcription, DNA-templated
			P) single-organism process
	transcript000892
	transcript000893
	transcript000894	mitochondrial import protein 1	C) mitochondrial outer membrane
			C) integral component of membrane
			P) protein insertion into membrane
			P) transport
	transcript000895
	transcript000896	conserved fungal protein	C) cytosol
			C) nucleus
	transcript000897
	transcript000898
	transcript000899
	transcript000900
	transcript000901	chitin synthase 1	C) membrane
			F) chitin synthase activity
			P) chitin biosynthetic process
	transcript000902	nadp-dependent leukotriene b4 12-hydroxydehydrogenase	C) intracellular
	transcript000903	serine threonine protein kinase	F) nucleotide binding
			F) protein kinase activity
			F) signal transducer activity
			P) signal transduction
			P) cellular macromolecule metabolic process
			P) phosphorylation
			P) primary metabolic process
	transcript000904
	transcript000905	hypothetical protein NECHADRAFT_74875 [Nectria haematococca mpVI 77-13-4]	C) membrane
			F) transmembrane signaling receptor activity
			P) cell surface receptor signaling pathway
	transcript000906	glycosyl hydrolase family 5	F) hydrolase activity, hydrolyzing O-glycosyl compounds
			P) carbohydrate metabolic process
	transcript000907
	transcript000908	purine transporter	P) transport
	transcript000909	26s proteasome-associated ubiquitin c-terminal	C) intracellular
			F) ubiquitin thiolesterase activity
			F) omega peptidase activity
			P) ubiquitin-dependent protein catabolic process
	transcript000910	carbohydrate-binding module family 13 protein	C) integral component of membrane
			P) transmembrane transport
	transcript000911
	transcript000912	golgi membrane protein	C) integral component of Golgi membrane
			P) intra-Golgi vesicle-mediated transport
	transcript000913
	transcript000914
	transcript000915
	transcript000916	cell division control protein 12	C) cellular bud neck septin ring
			C) septin complex
			C) mating projection
			C) septin filament array
			F) GTP binding
			F) 1-phosphatidylinositol binding
			F) protein complex scaffold
			F) GTPase activity
			P) positive regulation of protein kinase activity
			P) septin ring assembly
			P) GTP catabolic process
			P) cell cycle
			P) cell division
			P) maintenance of cell polarity
	transcript000917	pyruvate dehydrogenase	F) ATP binding
			F) [3-methyl-2-oxobutanoate dehydrogenase (acetyl-transferring)] kinase activity
			P) phosphorylation
	transcript000918	ubiquitin c-terminal hydrolase	F) ubiquitin thiolesterase activity
			F) cysteine-type peptidase activity
			P) ubiquitin-dependent protein catabolic process
	transcript000919
	transcript000920
	transcript000921	vacuolar atp synthase catalytic subunit a	C) fungal-type vacuole membrane
			C) proton-transporting V-type ATPase, V1 domain
			F) ATP binding
			F) hydrogen-exporting ATPase activity, phosphorylative mechanism
			F) proton-transporting ATPase activity, rotational mechanism
			P) vacuolar acidification
			P) ATP metabolic process
			P) cellular protein metabolic process
			P) ATP hydrolysis coupled proton transport
	transcript000922
	transcript000923	phosphatidylserine decarboxylase proenzyme	F) phosphatidylserine decarboxylase activity
			P) phospholipid biosynthetic process
	transcript000924	serine threonine protein phosphatase 2a	C) protein phosphatase type 2A complex
			F) protein phosphatase type 2A regulator activity
			P) signal transduction
	transcript000925
	transcript000926	ap-1 complex subunit gamma-1	C) Golgi apparatus
			C) clathrin adaptor complex
			F) calcium ion binding
			F) mannosyl-oligosaccharide 1,2-alpha-mannosidase activity
			F) protein transporter activity
			P) intracellular protein transport
			P) vesicle-mediated transport
	transcript000927	glutathione s-transferase	F) catalytic activity
	transcript000928	zinc carboxypeptidase	F) metal ion binding
			F) carboxypeptidase activity
			F) metallopeptidase activity
	transcript000929	guanyl-nucleotide exchange	C) trans-Golgi network
			F) ARF guanyl-nucleotide exchange factor activity
			P) vesicle-mediated transport
	transcript000930	signal recognition particle protein	C) signal recognition particle
	transcript000931
	transcript000932
	transcript000933	hypothetical protein NCU01311 [Neurospora crassa OR74A]	P) pathogenesis
	transcript000934	myb family conidiophore development protein	C) nucleus
			F) chromatin binding
			F) DNA binding
	transcript000935
	transcript000936	60s ribosomal protein l12	C) ribosome
			F) RNA binding
			F) structural constituent of ribosome
			P) translation
	transcript000937	protein transport protein	C) endoplasmic reticulum membrane
			C) Golgi membrane
[truncated: 20,829 more rows]
