# Supplementary material for: From simple and specific zymographic detections to the annotation of a fungus Daldinia caldariorum D263 that encodes a wide range of highly bioactive cellulolytic enzymes
Source: Biotechnol Biofuels. 2021 May 21;14:120. doi: 10.1186/s13068-021-01959-1 (PMC8140500; doi:10.1186/s13068-021-01959-1)
Supplement: Supplementary file 4 — Additional file 4: Table S3. Identified D263 proteins from the MUCase activity bands Cel1–Cel7. [file 13068_2021_1959_MOESM4_ESM.xlsx]

## Sheet: Cel1
Checked	Master	Accession	Description	Coverage [%]	# Peptides	# PSMs	# Unique Peptides	# AAs	MW [kDa]	calc. pI	Score Mascot: Mascot	Score Sequest HT: Sequest HT	# Peptides (by Search Engine): Mascot	# Peptides (by Search Engine): Sequest HT	# Razor Peptides	Abundance: F24: Sample	Found in Sample: [S24] F24: Sample	# Protein Groups	Modifications	KO annotation
FALSE	Master Protein	gene009407	gene009407	11	6	65	6	621	67.7	5.05	1307	42.01	5	6	0	2.66267e+07	High	1
	Checked	Protein Group ID	# Proteins	# Unique Peptides	# Peptides	# PSMs	Group Description	Found in Sample: [S24] F24: Sample												#N/A
	FALSE	7	1	6	6	65	[Master Protein] gene009407	High												#N/A
		Checked	Confidence	Annotated Sequence	Modifications	# Protein Groups	# Proteins	# PSMs	Master Protein Accessions	Positions in Proteins	Modifications in Proteins	# Missed Cleavages	Theo. MH+ [Da]	Abundance: F24: Sample	Quan Info	Found in Sample: [S24] F24: Sample	Confidence (by Search Engine): Mascot	Confidence (by Search Engine): Sequest HT	XCorr (by Search Engine): Sequest HT	#N/A	Top Apex RT [min]
		FALSE	Medium	[R].DANPEGLPFIVEGGK.[N]		1	1	1	gene009407	gene009407 [89-103]		0	1542.78	854434		Medium	Low	Medium	1.19	#N/A	36.62
		FALSE	High	[K].FEPTMAGK.[L]		1	1	4	gene009407	gene009407 [318-325]		0	880.423	1.78865e+06		High	High	Medium	1.06	#N/A	25.84
		FALSE	Medium	[K].FEPTMAGK.[L]	1xOxidation [M5]	1	1	1	gene009407	gene009407 [318-325]		0	896.418	883368		Medium	Low	Medium	0.8	#N/A	20.93
		FALSE	High	[R].GSETQSLAVSR.[D]		1	1	19	gene009407	gene009407 [144-154]		0	1134.57	8508155		High	High	High	2.35	#N/A	23.9
		FALSE	Medium	[R].NVVDNELAR.[E]		1	1	10	gene009407	gene009407 [396-404]		0	1029.53	3997340		Medium	Medium	Medium	1.02	#N/A	27.7
		FALSE	High	[R].TLSSPGVVPFQK.[V]		1	1	5	gene009407	gene009407 [451-462]		0	1259.7	1.78692e+06		High	High	Medium	1.36	#N/A	32.41
		FALSE	High	[K].TTDGIDTTNEAGR.[L]		1	1	25	gene009407	gene009407 [524-536]		0	1350.61	8.80786e+06		High	High	High	2.95	#N/A	21.9
FALSE	Master Protein	gene001881	gene001881	9	6	39	6	861	92	5.9	624	17.54	6	5	0	2.26998e+07	High	1		cellobiose dehydrogenase (acceptor) [EC:1.1.99.18]
	Checked	Protein Group ID	# Proteins	# Unique Peptides	# Peptides	# PSMs	Group Description	Found in Sample: [S24] F24: Sample												#N/A
	FALSE	2	1	6	6	39	[Master Protein] gene001881	High												#N/A
		Checked	Confidence	Annotated Sequence	Modifications	# Protein Groups	# Proteins	# PSMs	Master Protein Accessions	Positions in Proteins	Modifications in Proteins	# Missed Cleavages	Theo. MH+ [Da]	Abundance: F24: Sample	Quan Info	Found in Sample: [S24] F24: Sample	Confidence (by Search Engine): Mascot	Confidence (by Search Engine): Sequest HT	XCorr (by Search Engine): Sequest HT	#N/A	Top Apex RT [min]
		FALSE	High	[R].FASGYTSPDIYTGNAK.[L]		1	1	8	gene001881	gene001881 [125-140]		0	1691.79	1.96073e+06		High	High	High	2.46	#N/A	31.37
		FALSE	High	[R].GGPMATYLVSASK.[R]	1xOxidation [M4]	1	1	8	gene001881	gene001881 [455-467]		0	1297.65	4.02381e+06		High	High	Medium	1.61	#N/A	29.1
		FALSE	High	[R].INSGSAVVDLNTR.[V]		1	1	10	gene001881	gene001881 [753-765]		0	1345.71	3.38048e+06		High	High	High	2.28	#N/A	29.34
		FALSE	High	[R].SGIGPSDQLEVVK.[S]		1	1	7	gene001881	gene001881 [531-543]		0	1328.71	11315674		High	High	High	1.94	#N/A	31.36
		FALSE	Medium	[K].SSDMAAATKR.[V]	1xOxidation [M4]	1	1	1	gene001881	gene001881 [382-391]		1	1053.5	110926		Medium	Medium	Low	0.98	#N/A	19.13
		FALSE	High	[R].VILSAGTFGSAK.[I]		1	1	5	gene001881	gene001881 [515-526]		0	1150.65	1.90814e+06		High	High	Medium	0.89	#N/A	32.23
FALSE	Master Protein	gene004242	gene004242	9	9	80	9	903	98.5	5.86	710	14.72	9	9	0	1.47275e+07	High	1
	Checked	Protein Group ID	# Proteins	# Unique Peptides	# Peptides	# PSMs	Group Description	Found in Sample: [S24] F24: Sample												#N/A
	FALSE	13	1	9	9	80	[Master Protein] gene004242	High												#N/A
		Checked	Confidence	Annotated Sequence	Modifications	# Protein Groups	# Proteins	# PSMs	Master Protein Accessions	Positions in Proteins	Modifications in Proteins	# Missed Cleavages	Theo. MH+ [Da]	Abundance: F24: Sample	Quan Info	Found in Sample: [S24] F24: Sample	Confidence (by Search Engine): Mascot	Confidence (by Search Engine): Sequest HT	XCorr (by Search Engine): Sequest HT	#N/A	Top Apex RT [min]
		FALSE	High	[R].APSVMSYDYETR.[S]	1xOxidation [M5]	1	1	4	gene004242	gene004242 [418-429]		0	1434.62	924861		High	High	Medium	1.46	#N/A	27.82
		FALSE	High	[K].EAAYAIDR.[A]		1	1	9	gene004242	gene004242 [522-529]		0	908.447	1072668		High	High	Medium	1.61	#N/A	25.26
		FALSE	High	[R].EGLTTQVDALTK.[S]		1	1	6	gene004242	gene004242 [601-612]		0	1275.68	2782631		High	High	Medium	1.41	#N/A	31.62
		FALSE	High	[R].GMQSDVGYNR.[L]	1xOxidation [M2]	1	1	9	gene004242	gene004242 [573-582]		0	1142.49	860366		High	High	High	2.03	#N/A	19.49
		FALSE	High	[K].ILQPGEK.[L]		1	1	14	gene004242	gene004242 [277-283]		0	784.456	1.64665e+06		High	High	Medium	1.52	#N/A	22.08
		FALSE	High	[R].SLVTQDPR.[V]		1	1	10	gene004242	gene004242 [430-437]		0	915.489	1195518		High	High	Medium	1.35	#N/A	24.22
		FALSE	High	[K].SSAGAIADLGR.[F]		1	1	6	gene004242	gene004242 [390-400]		0	1017.53	2.33411e+06		High	High	Medium	1.46	#N/A	29.12
		FALSE	Medium	[K].TPNFNAK.[I]		1	1	6	gene004242	gene004242 [40-46]		0	791.405	1.19617e+06		Medium	Medium	Medium	1.07	#N/A	22.82
		FALSE	High	[R].VLSPEATQER.[A]		1	1	16	gene004242	gene004242 [874-883]		0	1129.58	2.71455e+06		High	High	High	2.04	#N/A	24.11
FALSE	Master Protein	gene001770	gene001770	8	6	47	6	665	74.2	6.2	265	13.17	6	6	0	5.61131e+07	High	1		rhamnogalacturonan endolyase [EC:4.2.2.23]
	Checked	Protein Group ID	# Proteins	# Unique Peptides	# Peptides	# PSMs	Group Description	Found in Sample: [S24] F24: Sample												#N/A
	FALSE	8	1	6	6	47	[Master Protein] gene001770	High												#N/A
		Checked	Confidence	Annotated Sequence	Modifications	# Protein Groups	# Proteins	# PSMs	Master Protein Accessions	Positions in Proteins	Modifications in Proteins	# Missed Cleavages	Theo. MH+ [Da]	Abundance: F24: Sample	Quan Info	Found in Sample: [S24] F24: Sample	Confidence (by Search Engine): Mascot	Confidence (by Search Engine): Sequest HT	XCorr (by Search Engine): Sequest HT	#N/A	Top Apex RT [min]
		FALSE	High	[K].ATIELPK.[G]		1	1	4	gene001770	gene001770 [350-356]		0	771.461	9502047		High	High	Medium	0.94	#N/A	29.56
		FALSE	High	[K].QDLLGTASGSAGR.[G]		1	1	14	gene001770	gene001770 [55-67]		0	1232.62	5.64508e+06		High	High	High	2.03	#N/A	28.1
		FALSE	Medium	[K].QYSDYFTK.[Y]		1	1	2	gene001770	gene001770 [207-214]		0	1051.47	792812		Medium	Medium	Medium	1	#N/A	29.62
		FALSE	High	[K].SASDSPFK.[F]		1	1	16	gene001770	gene001770 [428-435]		0	838.394	9.63902e+06		High	High	Medium	1.43	#N/A	23.33
		FALSE	High	[R].SSVVCQNFGK.[K]	1xCarbamidomethyl [C5]	1	1	9	gene001770	gene001770 [608-617]		0	1125.54	2.84757e+06		High	High	High	1.91	#N/A	26.72
		FALSE	Medium	[K].TTLAELR.[A]		1	1	2	gene001770	gene001770 [307-313]		0	803.462	27686548		Medium	Medium	Medium	0.83	#N/A	28.62
FALSE	Master Protein	gene001615	gene001615	8	7	64	7	871	94.9	5.2	591	9.84	6	7	0	4.766e+07	High	1		beta-glucosidase [EC:3.2.1.21]
	Checked	Protein Group ID	# Proteins	# Unique Peptides	# Peptides	# PSMs	Group Description	Found in Sample: [S24] F24: Sample												#N/A
	FALSE	4	1	7	7	64	[Master Protein] gene001615	High												#N/A
		Checked	Confidence	Annotated Sequence	Modifications	# Protein Groups	# Proteins	# PSMs	Master Protein Accessions	Positions in Proteins	Modifications in Proteins	# Missed Cleavages	Theo. MH+ [Da]	Abundance: F24: Sample	Quan Info	Found in Sample: [S24] F24: Sample	Confidence (by Search Engine): Mascot	Confidence (by Search Engine): Sequest HT	XCorr (by Search Engine): Sequest HT	#N/A	Top Apex RT [min]
		FALSE	High	[R].DQPGGNPQLFDK.[L]		1	1	10	gene001615	gene001615 [764-775]		0	1315.63	8737519		High	High	Medium	1.59	#N/A	28.71
		FALSE	High	[K].GIQDAGVVACAK.[H]	1xCarbamidomethyl [C10]	1	1	15	gene001615	gene001615 [186-197]		0	1188.6	7.02998e+06		High	High	High	2.14	#N/A	27.19
		FALSE	Medium	[K].GVDVLLGPVAGPIGR.[A]		1	1	2	gene001615	gene001615 [144-158]		0	1419.83	1.04712e+06		Medium	Medium	Medium	1.6	#N/A	37.47
		FALSE	High	[K].LYTVTAK.[I]		1	1	13	gene001615	gene001615 [776-782]		0	795.461	11121365		High	High	Medium	0.97	#N/A	25.67
		FALSE	High	[K].TVFVGPSSR.[K]		1	1	6	gene001615	gene001615 [854-862]		0	949.51	13018243		High	High	Medium	1.24	#N/A	28.07
		FALSE	High	[R].VDDMAMR.[I]		1	1	11	gene001615	gene001615 [338-344]		0	837.359	4352823		High	High	Medium	1.34	#N/A	23.94
		FALSE	High	[R].VDDMAMR.[I]	1xOxidation [M]	1	1	6	gene001615	gene001615 [338-344]		0	853.354	1.67372e+06		High	High	Low	0.57	#N/A	19.36
		FALSE	Medium	[K].YKPTTGK.[G]		1	1	1	gene001615	gene001615 [679-685]		0	794.441	679217		Medium	Low	Medium	1.04	#N/A	23.38
FALSE	Master Protein	gene006152	gene006152	3	2	18	2	824	88	8.02	226	3.53	2	2	0	1.0184e+06	High	1		beta-glucosidase [EC:3.2.1.21]
	Checked	Protein Group ID	# Proteins	# Unique Peptides	# Peptides	# PSMs	Group Description	Found in Sample: [S24] F24: Sample												#N/A
	FALSE	14	1	2	2	18	[Master Protein] gene006152	High												#N/A
		Checked	Confidence	Annotated Sequence	Modifications	# Protein Groups	# Proteins	# PSMs	Master Protein Accessions	Positions in Proteins	Modifications in Proteins	# Missed Cleavages	Theo. MH+ [Da]	Abundance: F24: Sample	Quan Info	Found in Sample: [S24] F24: Sample	Confidence (by Search Engine): Mascot	Confidence (by Search Engine): Sequest HT	XCorr (by Search Engine): Sequest HT	#N/A	Top Apex RT [min]
		FALSE	High	[K].LTQAVSSGQVPQSR.[L]		1	1	10	gene006152	gene006152 [387-400]		0	1457.77	686263		High	High	Medium	1.79	#N/A	24.24
		FALSE	High	[K].SAADYGTSSVR.[G]		1	1	8	gene006152	gene006152 [648-658]		0	1113.52	332141		High	High	Medium	1.41	#N/A	22.52
FALSE	Master Protein	gene007395	gene007395	3	2	22	2	757	81.5	5.07	153	3.51	2	2	0	5.25189e+06	High	1
	Checked	Protein Group ID	# Proteins	# Unique Peptides	# Peptides	# PSMs	Group Description	Found in Sample: [S24] F24: Sample												#N/A
	FALSE	10	1	2	2	22	[Master Protein] gene007395	High												#N/A
		Checked	Confidence	Annotated Sequence	Modifications	# Protein Groups	# Proteins	# PSMs	Master Protein Accessions	Positions in Proteins	Modifications in Proteins	# Missed Cleavages	Theo. MH+ [Da]	Abundance: F24: Sample	Quan Info	Found in Sample: [S24] F24: Sample	Confidence (by Search Engine): Mascot	Confidence (by Search Engine): Sequest HT	XCorr (by Search Engine): Sequest HT	#N/A	Top Apex RT [min]
		FALSE	High	[K].AAATAAFK.[G]		1	1	17	gene007395	gene007395 [680-687]		0	750.414	2.24012e+06		High	High	Medium	1.64	#N/A	22.85
		FALSE	High	[R].VAQDFYAAAVK.[A]		1	1	5	gene007395	gene007395 [382-392]		0	1182.62	3.01176e+06		High	High	Medium	1.87	#N/A	31.03
FALSE	Master Protein	gene001376	gene001376	6	3	7	3	803	86.1	5.57	134	2.03	2	3	0	1.41978e+06	High	1		cellobiose dehydrogenase (acceptor) [EC:1.1.99.18]
	Checked	Protein Group ID	# Proteins	# Unique Peptides	# Peptides	# PSMs	Group Description	Found in Sample: [S24] F24: Sample												#N/A
	FALSE	11	1	3	3	7	[Master Protein] gene001376	High												#N/A
		Checked	Confidence	Annotated Sequence	Modifications	# Protein Groups	# Proteins	# PSMs	Master Protein Accessions	Positions in Proteins	Modifications in Proteins	# Missed Cleavages	Theo. MH+ [Da]	Abundance: F24: Sample	Quan Info	Found in Sample: [S24] F24: Sample	Confidence (by Search Engine): Mascot	Confidence (by Search Engine): Sequest HT	XCorr (by Search Engine): Sequest HT	#N/A	Top Apex RT [min]
		FALSE	Medium	[K].NVPVPNNAPTQK.[N]		1	1	1	gene001376	gene001376 [403-414]		0	1278.68	480766		Medium	Low	Medium	0.92	#N/A	24.15
		FALSE	High	[R].SGIGPADQLEVVASSTSDGK.[S]		1	1	4	gene001376	gene001376 [507-526]		0	1917.94	550453		High	High	High	2.03	#N/A	33.73
		FALSE	Medium	[K].TVPSNPECPANIK.[F]	1xCarbamidomethyl [C8]	1	1	2	gene001376	gene001376 [171-183]		0	1426.7	388564		Medium	Medium	Medium	1	#N/A	26.46
FALSE	Master Protein	gene005328	gene005328	1	1	4	1	776	83.7	5.36	80	2.02	1	1	0	909971	High	1		beta-glucosidase [EC:3.2.1.21] | xylan 1,4-beta-xylosidase [EC:3.2.1.37]
	Checked	Protein Group ID	# Proteins	# Unique Peptides	# Peptides	# PSMs	Group Description	Found in Sample: [S24] F24: Sample												#N/A
	FALSE	5	1	1	1	4	[Master Protein] gene005328	High												#N/A
		Checked	Confidence	Annotated Sequence	Modifications	# Protein Groups	# Proteins	# PSMs	Master Protein Accessions	Positions in Proteins	Modifications in Proteins	# Missed Cleavages	Theo. MH+ [Da]	Abundance: F24: Sample	Quan Info	Found in Sample: [S24] F24: Sample	Confidence (by Search Engine): Mascot	Confidence (by Search Engine): Sequest HT	XCorr (by Search Engine): Sequest HT	#N/A	Top Apex RT [min]
		FALSE	High	[R].SVAETTSTEAR.[A]		1	1	4	gene005328	gene005328 [126-136]		0	1151.55	909971		High	High	High	2.02	#N/A	19.28
FALSE	Master Protein	gene001829	gene001829	9	2	5	2	248	25.7	7.01	28	1.61	1	2	0	1.88439e+06	High	1
	Checked	Protein Group ID	# Proteins	# Unique Peptides	# Peptides	# PSMs	Group Description	Found in Sample: [S24] F24: Sample												#N/A
	FALSE	9	1	2	2	5	[Master Protein] gene001829	High												#N/A
		Checked	Confidence	Annotated Sequence	Modifications	# Protein Groups	# Proteins	# PSMs	Master Protein Accessions	Positions in Proteins	Modifications in Proteins	# Missed Cleavages	Theo. MH+ [Da]	Abundance: F24: Sample	Quan Info	Found in Sample: [S24] F24: Sample	Confidence (by Search Engine): Mascot	Confidence (by Search Engine): Sequest HT	XCorr (by Search Engine): Sequest HT	#N/A	Top Apex RT [min]
		FALSE	High	[K].LGDAAVITGNPIGK.[T]		1	1	3	gene001829	gene001829 [27-40]		0	1325.74	1.03785e+06		High	High	Medium	1.61	#N/A	32.04
		FALSE	Medium	[R].SSEPFTAK.[F]		1	1	2	gene001829	gene001829 [146-153]		0	866.425	846536		Medium	Low	Medium	1.3	#N/A	23.31
FALSE	Master Protein	gene008829	gene008829	1	1	5	1	715	79.1	4.96	21	0	1	1	0	982519	Medium	1
	Checked	Protein Group ID	# Proteins	# Unique Peptides	# Peptides	# PSMs	Group Description	Found in Sample: [S24] F24: Sample												#N/A
	FALSE	15	1	1	1	5	[Master Protein] gene008829	Medium												#N/A
		Checked	Confidence	Annotated Sequence	Modifications	# Protein Groups	# Proteins	# PSMs	Master Protein Accessions	Positions in Proteins	Modifications in Proteins	# Missed Cleavages	Theo. MH+ [Da]	Abundance: F24: Sample	Quan Info	Found in Sample: [S24] F24: Sample	Confidence (by Search Engine): Mascot	Confidence (by Search Engine): Sequest HT	XCorr (by Search Engine): Sequest HT	#N/A	Top Apex RT [min]
		FALSE	Medium	[K].DAVPINAR.[G]		1	1	5	gene008829	gene008829 [274-281]		0	855.468	982519		Medium	Medium	Medium	1.22	#N/A	24.1
FALSE	Master Protein	gene001050	gene001050	1	1	1	1	778	87.9	5.49		0		1	0	198421	Medium	1		alkaline phosphatase D [EC:3.1.3.1]
	Checked	Protein Group ID	# Proteins	# Unique Peptides	# Peptides	# PSMs	Group Description	Found in Sample: [S24] F24: Sample												#N/A
	FALSE	1	1	1	1	1	[Master Protein] gene001050	Medium												#N/A
		Checked	Confidence	Annotated Sequence	Modifications	# Protein Groups	# Proteins	# PSMs	Master Protein Accessions	Positions in Proteins	Modifications in Proteins	# Missed Cleavages	Theo. MH+ [Da]	Abundance: F24: Sample	Quan Info	Found in Sample: [S24] F24: Sample	Confidence (by Search Engine): Mascot	Confidence (by Search Engine): Sequest HT	XCorr (by Search Engine): Sequest HT	#N/A	Top Apex RT [min]
		FALSE	Medium	[R].DEVSEPVR.[L]		1	1	1	gene001050	gene001050 [183-190]		0	930.453	198421		Medium	Low	Medium	0.97	#N/A	21.26
FALSE	Master Protein	gene001293	gene001293	1	1	4	1	1044	112.9	9.61		0		1	0	3923379	Medium	1		eukaryotic translation initiation factor 2C
	Checked	Protein Group ID	# Proteins	# Unique Peptides	# Peptides	# PSMs	Group Description	Found in Sample: [S24] F24: Sample												#N/A
	FALSE	3	1	1	1	4	[Master Protein] gene001293	Medium												#N/A
		Checked	Confidence	Annotated Sequence	Modifications	# Protein Groups	# Proteins	# PSMs	Master Protein Accessions	Positions in Proteins	Modifications in Proteins	# Missed Cleavages	Theo. MH+ [Da]	Abundance: F24: Sample	Quan Info	Found in Sample: [S24] F24: Sample	Confidence (by Search Engine): Mascot	Confidence (by Search Engine): Sequest HT	XCorr (by Search Engine): Sequest HT	#N/A	Top Apex RT [min]
		FALSE	Medium	[K].YGLHTICSVGSK.[I]	1xCarbamidomethyl [C7]	1	1	4	gene001293	gene001293 [697-708]		0	1321.66	3923379		Medium	n/a	Medium	1.07	#N/A	26.81
FALSE	Master Protein	gene003876	gene003876	2	1	2	1	580	62.7	6.48		0		1	0	359183	Medium	1		cellobiose dehydrogenase (acceptor) [EC:1.1.99.18]
	Checked	Protein Group ID	# Proteins	# Unique Peptides	# Peptides	# PSMs	Group Description	Found in Sample: [S24] F24: Sample												#N/A
	FALSE	6	1	1	1	2	[Master Protein] gene003876	Medium												#N/A
		Checked	Confidence	Annotated Sequence	Modifications	# Protein Groups	# Proteins	# PSMs	Master Protein Accessions	Positions in Proteins	Modifications in Proteins	# Missed Cleavages	Theo. MH+ [Da]	Abundance: F24: Sample	Quan Info	Found in Sample: [S24] F24: Sample	Confidence (by Search Engine): Mascot	Confidence (by Search Engine): Sequest HT	XCorr (by Search Engine): Sequest HT	#N/A	Top Apex RT [min]
		FALSE	Medium	[R].AGVVSVTPGTGR.[V]		1	1	2	gene003876	gene003876 [278-289]		0	1100.61	359183		Medium	Low	Medium	1.09	#N/A	26.44
FALSE	Master Protein	gene003788	gene003788	2	1	1	1	417	43.7	5.3		0		1	0	244430	Medium	1
	Checked	Protein Group ID	# Proteins	# Unique Peptides	# Peptides	# PSMs	Group Description	Found in Sample: [S24] F24: Sample
	FALSE	12	1	1	1	1	[Master Protein] gene003788	Medium
		Checked	Confidence	Annotated Sequence	Modifications	# Protein Groups	# Proteins	# PSMs	Master Protein Accessions	Positions in Proteins	Modifications in Proteins	# Missed Cleavages	Theo. MH+ [Da]	Abundance: F24: Sample	Quan Info	Found in Sample: [S24] F24: Sample	Confidence (by Search Engine): Mascot	Confidence (by Search Engine): Sequest HT	XCorr (by Search Engine): Sequest HT	Ions Score (by Search Engine): Mascot	Top Apex RT [min]
		FALSE	Medium	[R].DAAAELAR.[A]		1	1	1	gene003788	gene003788 [195-202]		0	816.421	244430		Medium	Low	Medium	0.93	10	23.28
Table S3. Identified D263 proteins from the MUCase activity bands Cel1 – Cel7.

## Sheet: Cel2
Checked	Master	Accession	Description	Coverage [%]	# Peptides	# PSMs	# Unique Peptides	# AAs	MW [kDa]	calc. pI	Score Mascot: Mascot	Score Sequest HT: Sequest HT	# Peptides (by Search Engine): Mascot	# Peptides (by Search Engine): Sequest HT	# Razor Peptides	Abundance: F25: Sample	Found in Sample: [S25] F25: Sample	# Protein Groups	Modifications	KO annotation
FALSE	Master Protein	gene009407	gene009407	20	13	232	13	621	67.7	5.05	3360	95.98	12	13	0	1.6421e+09	High	1
	Checked	Protein Group ID	# Proteins	# Unique Peptides	# Peptides	# PSMs	Group Description	Found in Sample: [S25] F25: Sample												#N/A
	FALSE	23	1	13	13	232	[Master Protein] gene009407	High												#N/A
		Checked	Confidence	Annotated Sequence	Modifications	# Protein Groups	# Proteins	# PSMs	Master Protein Accessions	Positions in Proteins	Modifications in Proteins	# Missed Cleavages	Theo. MH+ [Da]	Abundance: F25: Sample	Quan Info	Found in Sample: [S25] F25: Sample	Confidence (by Search Engine): Mascot	Confidence (by Search Engine): Sequest HT	XCorr (by Search Engine): Sequest HT	#N/A	Top Apex RT [min]
		FALSE	High	[R].DANPEGLPFIVEGGK.[N]		1	1	23	gene009407	gene009407 [89-103]		0	1542.78	1.61996e+08		High	High	High	2.92	#N/A	38.15
		FALSE	High	[R].DPYVFQSSK.[L]		1	1	13	gene009407	gene009407 [183-191]		0	1070.52	19320570		High	High	Medium	1.41	#N/A	30.39
		FALSE	High	[K].ELPATSK.[A]		1	1	3	gene009407	gene009407 [339-345]		0	745.409	98979960		High	High	Medium	1.19	#N/A	22.29
		FALSE	Medium	[R].ETASWR.[V]		1	1	13	gene009407	gene009407 [405-410]		0	749.358	3.09191e+07		Medium	n/a	Medium	1.39	#N/A	25.51
		FALSE	High	[K].FEPTMAGK.[L]		1	1	10	gene009407	gene009407 [318-325]		0	880.423	87225944		High	High	Medium	1.22	#N/A	28.47
		FALSE	Medium	[K].FEPTMAGK.[L]	1xOxidation [M5]	1	1	6	gene009407	gene009407 [318-325]		0	896.418	154173352		Medium	Medium	Low	0.75	#N/A	23.01
		FALSE	High	[R].GSETQSLAVSR.[D]		1	1	49	gene009407	gene009407 [144-154]		0	1134.57	2.30179e+08		High	High	High	2.02	#N/A	25.59
		FALSE	High	[R].NVVDNELAR.[E]		1	1	16	gene009407	gene009407 [396-404]		0	1029.53	233200016		High	High	Medium	1.52	#N/A	29.82
		FALSE	High	[R].SAYAAAGKELPATSK.[A]		1	1	6	gene009407	gene009407 [331-345]		1	1464.77	2.33091e+06		High	High	High	2.06	#N/A	32.52
		FALSE	Medium	[R].SWYAASR.[E]		1	1	4	gene009407	gene009407 [581-587]		0	840.4	33914508		Medium	Medium	Medium	0.88	#N/A	30.91
		FALSE	High	[R].TLSSPGVVPFQK.[V]		1	1	25	gene009407	gene009407 [451-462]		0	1259.7	254478112		High	High	Medium	1.63	#N/A	34.96
		FALSE	Medium	[R].TLSSPGVVPFQKVPDSK.[F]		1	1	3	gene009407	gene009407 [451-467]		1	1785.97	6.71104e+06		Medium	Medium	Medium	1.16	#N/A	36.7
		FALSE	High	[K].TTDGIDTTNEAGR.[L]		1	1	58	gene009407	gene009407 [524-536]		0	1350.61	3.27203e+08		High	High	High	3.09	#N/A	23.16
		FALSE	High	[R].VVPTNQSGVVELVTLK.[Q]		1	1	3	gene009407	gene009407 [411-426]		0	1682.97	1.47102e+06		High	High	Medium	1.38	#N/A	38.02
FALSE	Master Protein	gene001881	gene001881	17	13	175	12	861	92	5.9	2448	84.41	10	13	1	5.21353e+08	High	1		cellobiose dehydrogenase (acceptor) [EC:1.1.99.18]
	Checked	Protein Group ID	# Proteins	# Unique Peptides	# Peptides	# PSMs	Group Description	Found in Sample: [S25] F25: Sample												#N/A
	FALSE	7	2	12	13	183	[Master Protein] gene001881	High												#N/A
		Checked	Confidence	Annotated Sequence	Modifications	# Protein Groups	# Proteins	# PSMs	Master Protein Accessions	Positions in Proteins	Modifications in Proteins	# Missed Cleavages	Theo. MH+ [Da]	Abundance: F25: Sample	Quan Info	Found in Sample: [S25] F25: Sample	Confidence (by Search Engine): Mascot	Confidence (by Search Engine): Sequest HT	XCorr (by Search Engine): Sequest HT	#N/A	Top Apex RT [min]
		FALSE	High	[R].AGGWSEVTANDVPDQK.[N]		1	1	8	gene001881	gene001881 [423-438]		0	1673.78	3915024		High	High	High	2.17	#N/A	32.4
		FALSE	High	[K].ALTTVVSTVPYLQDK.[N]		1	1	5	gene001881	gene001881 [673-687]		0	1634.9	5624324		High	High	High	2.17	#N/A	37.71
		FALSE	High	[R].FASGYTSPDIYTGNAK.[L]		1	1	20	gene001881	gene001881 [125-140]		0	1691.79	62113271		High	High	High	2.36	#N/A	33.21
		FALSE	High	[R].GGPMATYLVSASK.[R]		1	1	11	gene001881	gene001881 [455-467]		0	1281.65	29562522		High	High	Medium	1.63	#N/A	35.66
		FALSE	High	[R].GGPMATYLVSASK.[R]	1xOxidation [M4]	1	1	16	gene001881	gene001881 [455-467]		0	1297.65	40654412		High	High	High	2.29	#N/A	31.21
		FALSE	Medium	[R].GGPMATYLVSASKR.[N]	1xOxidation [M4]	1	1	1	gene001881	gene001881 [455-468]		1	1453.75	929697		Medium	Low	Medium	0.83	#N/A	34.95
		FALSE	High	[K].ILALALPEAQPR.[F]		1	1	16	gene001881	gene001881 [803-814]		0	1291.77	49895708		High	High	High	2.59	#N/A	38.11
		FALSE	High	[R].INSGSAVVDLNTR.[V]		1	1	20	gene001881	gene001881 [753-765]		0	1345.71	66897364		High	High	High	2.39	#N/A	31.51
		FALSE	Medium	[R].QLQWTAR.[V]		2	2	2	gene001881; gene001376	gene001881 [633-639]; gene001376 [610-616]		0	902.484	7.00078e+06	Shared	Medium	Low	Medium	1.07	#N/A	32.48
		FALSE	High	[R].SGIGPSDQLEVVK.[S]		1	1	15	gene001881	gene001881 [531-543]		0	1328.71	132169896		High	High	Medium	1.85	#N/A	33.49
		FALSE	Medium	[K].SSDMAAATKR.[V]		1	1	4	gene001881	gene001881 [382-391]		1	1037.5	3.27485e+06		Medium	Medium	Medium	1.07	#N/A	28.8
		FALSE	High	[K].SSDMAAATKR.[V]	1xOxidation [M4]	1	1	41	gene001881	gene001881 [382-391]		1	1053.5	6.3265e+06		High	High	High	2.59	#N/A	23.42
		FALSE	Medium	[KR].VLLIEK.[GA]		1	2	16	gene001881	gene001881 [294-299]; gene002518 [120-125]		0	714.476	25080328		Medium	n/a	Medium	1.48	#N/A	33.54
		FALSE	High	[R].VILSAGTFGSAK.[I]		1	1	6	gene001881	gene001881 [515-526]		0	1150.65	87092928		High	High	Medium	1.31	#N/A	34.73
		FALSE	High	[R].YYQEGFEVLASGLR.[A]		1	1	2	gene001881	gene001881 [409-422]		0	1631.81	815428		High	High	High	2.17	#N/A	39.59
FALSE	Master Protein	gene004242	gene004242	27	23	207	23	903	98.5	5.86	2403	75.17	20	23	0	3.67912e+08	High	1
	Checked	Protein Group ID	# Proteins	# Unique Peptides	# Peptides	# PSMs	Group Description	Found in Sample: [S25] F25: Sample												#N/A
	FALSE	42	1	23	23	207	[Master Protein] gene004242	High												#N/A
		Checked	Confidence	Annotated Sequence	Modifications	# Protein Groups	# Proteins	# PSMs	Master Protein Accessions	Positions in Proteins	Modifications in Proteins	# Missed Cleavages	Theo. MH+ [Da]	Abundance: F25: Sample	Quan Info	Found in Sample: [S25] F25: Sample	Confidence (by Search Engine): Mascot	Confidence (by Search Engine): Sequest HT	XCorr (by Search Engine): Sequest HT	#N/A	Top Apex RT [min]
		FALSE	High	[R].APSVMSYDYETR.[S]		1	1	10	gene004242	gene004242 [418-429]		0	1418.63	13478597		High	High	High	2.9	#N/A	32.88
		FALSE	High	[R].APSVMSYDYETR.[S]	1xOxidation [M5]	1	1	17	gene004242	gene004242 [418-429]		0	1434.62	1.82177e+07		High	High	High	2.32	#N/A	29.35
		FALSE	High	[R].DIDETVR.[K]		1	1	5	gene004242	gene004242 [299-305]		0	847.416	1.14446e+07		High	High	Medium	1.04	#N/A	23.62
		FALSE	High	[K].EAAYAIDR.[A]		1	1	12	gene004242	gene004242 [522-529]		0	908.447	17603130		High	High	Medium	1.01	#N/A	27.56
		FALSE	High	[R].EGLTTQVDALTK.[S]		1	1	13	gene004242	gene004242 [601-612]		0	1275.68	48418204		High	High	High	2.18	#N/A	34.03
		FALSE	High	[K].EWAGVQPWNAPSSK.[I]		1	1	4	gene004242	gene004242 [263-276]		0	1556.75	2.34337e+06		High	High	Medium	1.55	#N/A	35.95
		FALSE	Medium	[R].GGDPSAYR.[V]		1	1	4	gene004242	gene004242 [866-873]		0	822.374	22322028		Medium	Medium	Medium	1.3	#N/A	22.29
		FALSE	High	[R].GMQSDVGYNR.[L]	1xOxidation [M2]	1	1	14	gene004242	gene004242 [573-582]		0	1142.49	41289412		High	High	High	2	#N/A	22.29
		FALSE	High	[R].GSMSQLFLR.[A]	1xOxidation [M3]	1	1	4	gene004242	gene004242 [323-331]		0	1054.53	10422521		High	High	Medium	1.49	#N/A	34.48
		FALSE	High	[R].GTGAALVVTPLGDTPLEAYR.[N]		1	1	9	gene004242	gene004242 [210-229]		0	2001.07	1.11137e+07		High	High	High	3.93	#N/A	39.79
		FALSE	High	[K].ILQPGEK.[L]		1	1	12	gene004242	gene004242 [277-283]		0	784.456	22017590		High	High	Medium	0.9	#N/A	24.48
		FALSE	Medium	[K].LQFGVR.[F]		1	1	2	gene004242	gene004242 [284-289]		0	719.42	2963519		Medium	n/a	Medium	1.05	#N/A	33.19
		FALSE	High	[R].LTIDYEDGK.[I]		1	1	4	gene004242	gene004242 [371-379]		0	1053.51	1.90115e+06		High	High	Medium	1.03	#N/A	30.65
		FALSE	Medium	[R].NGYITVK.[T]		1	1	1	gene004242	gene004242 [33-39]		0	794.441	3.43198e+06		Medium	Low	Medium	1.06	#N/A	29.26
		FALSE	High	[R].QGGEGPWIDGDSAASR.[K]		1	1	16	gene004242	gene004242 [92-107]		0	1602.71	1.37282e+07		High	High	High	2.53	#N/A	31.75
		FALSE	Medium	[K].QVIQPDAEEVSK.[L]		1	1	4	gene004242	gene004242 [459-470]		0	1342.68	2.16244e+06		Medium	Medium	Medium	1.29	#N/A	28.03
		FALSE	High	[K].SIFYYEPSAVPK.[Y]		1	1	6	gene004242	gene004242 [493-504]		0	1400.71	6665134		High	High	Medium	1.63	#N/A	37.35
		FALSE	High	[R].SLVTQDPR.[V]		1	1	13	gene004242	gene004242 [430-437]		0	915.489	25696860		High	High	Medium	1.08	#N/A	26.86
		FALSE	High	[K].SSAGAIADLGR.[F]		1	1	13	gene004242	gene004242 [390-400]		0	1017.53	38661420		High	High	Medium	1.43	#N/A	31.52
		FALSE	High	[K].TATAVLWVDR.[G]		1	1	3	gene004242	gene004242 [856-865]		0	1131.62	1.98614e+06		High	High	Medium	1.84	#N/A	36.63
		FALSE	High	[K].TGTPVAFGVPGYIIPR.[G]		1	1	7	gene004242	gene004242 [307-322]		0	1644.91	6506120		High	High	High	2.08	#N/A	40.12
		FALSE	Medium	[K].TPNFNAK.[I]		1	1	1	gene004242	gene004242 [40-46]		0	791.405	14964522		Medium	Low	Medium	0.82	#N/A	24.71
		FALSE	High	[R].VLSPEATQER.[A]		1	1	30	gene004242	gene004242 [874-883]		0	1129.58	29365096		High	High	Medium	1.78	#N/A	26.12
		FALSE	High	[R].YWDNIYGGK.[L]		1	1	3	gene004242	gene004242 [681-689]		0	1115.52	1208614		High	High	Medium	1.01	#N/A	34.76
FALSE	Master Protein	gene005328	gene005328	19	12	91	12	776	83.7	5.36	1222	44.63	10	12	0	104471229	High	1		beta-glucosidase [EC:3.2.1.21] | xylan 1,4-beta-xylosidase [EC:3.2.1.37]
	Checked	Protein Group ID	# Proteins	# Unique Peptides	# Peptides	# PSMs	Group Description	Found in Sample: [S25] F25: Sample												#N/A
	FALSE	19	1	12	12	91	[Master Protein] gene005328	High												#N/A
		Checked	Confidence	Annotated Sequence	Modifications	# Protein Groups	# Proteins	# PSMs	Master Protein Accessions	Positions in Proteins	Modifications in Proteins	# Missed Cleavages	Theo. MH+ [Da]	Abundance: F25: Sample	Quan Info	Found in Sample: [S25] F25: Sample	Confidence (by Search Engine): Mascot	Confidence (by Search Engine): Sequest HT	XCorr (by Search Engine): Sequest HT	#N/A	Top Apex RT [min]
		FALSE	Medium	[R].AAALVAQFTR.[D]		1	1	6	gene005328	gene005328 [48-57]		0	1047.59	4472799		Medium	Medium	Medium	1.28	#N/A	35.5
		FALSE	High	[R].AAQEGIVLLK.[N]		1	1	4	gene005328	gene005328 [389-398]		0	1041.63	17957660		High	High	Medium	1.58	#N/A	35.43
		FALSE	Medium	[R].ADPYYK.[L]		1	1	10	gene005328	gene005328 [192-197]		0	756.356	6198016		Medium	n/a	Medium	1.18	#N/A	22.98
		FALSE	High	[R].EQITWPGR.[Q]		1	1	2	gene005328	gene005328 [498-505]		0	986.505	792574		High	High	Medium	1.5	#N/A	33.5
		FALSE	High	[K].GEYGPEPYPLK.[S]		1	1	8	gene005328	gene005328 [689-699]		0	1249.61	5.22889e+06		High	High	Medium	1.57	#N/A	33.26
		FALSE	High	[R].LPVTQYPGDYVNQVDMTNMNLQSGTENPGR.[T]	1xOxidation [M]	1	1	8	gene005328	gene005328 [573-602]		0	3354.54	1.26868e+06		High	High	High	3.56	#N/A	36.95
		FALSE	High	[R].LPVTQYPGDYVNQVDMTNMNLQSGTENPGR.[T]	2xOxidation [M16; M19]	1	1	5	gene005328	gene005328 [573-602]		0	3370.53	2.97528e+06		High	High	High	3.74	#N/A	36.01
		FALSE	High	[K].ISNSWDNSPGVSR.[L]		1	1	14	gene005328	gene005328 [61-73]		0	1418.67	5039292		High	High	High	2.42	#N/A	30.15
		FALSE	High	[K].ISSQDLQDYYLAPFR.[A]		1	1	2	gene005328	gene005328 [225-239]		0	1815.89	395661		High	High	Medium	0.99	#N/A	40.32
		FALSE	Medium	[R].LVLDIDDR.[A]		1	1	2	gene005328	gene005328 [747-754]		0	958.52	1.33621e+06		Medium	Medium	Medium	1.34	#N/A	34.97
		FALSE	High	[R].SVAETTSTEAR.[A]		1	1	8	gene005328	gene005328 [126-136]		0	1151.55	44336672		High	High	High	2.09	#N/A	22.29
		FALSE	High	[R].VAVVGPLGTATTQMQGNYYGR.[A]		1	1	8	gene005328	gene005328 [413-433]		0	2183.09	2892601		High	High	High	2.74	#N/A	37.24
		FALSE	High	[R].VAVVGPLGTATTQMQGNYYGR.[A]	1xOxidation [M14]	1	1	12	gene005328	gene005328 [413-433]		0	2199.09	8.33074e+06		High	High	High	3.52	#N/A	35.54
		FALSE	Medium	[R].YAFDAK.[I]		1	1	2	gene005328	gene005328 [219-224]		0	714.346	3.24616e+06		Medium	n/a	Medium	0.93	#N/A	28.94
FALSE	Master Protein	gene001615	gene001615	18	14	88	14	871	94.9	5.2	807	22.12	14	11	0	1.28605e+08	High	1		xylan 1,4-beta-xylosidase [EC:3.2.1.37]| beta-glucosidase [EC:3.2.1.21]
	Checked	Protein Group ID	# Proteins	# Unique Peptides	# Peptides	# PSMs	Group Description	Found in Sample: [S25] F25: Sample												#N/A
	FALSE	11	1	14	14	88	[Master Protein] gene001615	High												#N/A
		Checked	Confidence	Annotated Sequence	Modifications	# Protein Groups	# Proteins	# PSMs	Master Protein Accessions	Positions in Proteins	Modifications in Proteins	# Missed Cleavages	Theo. MH+ [Da]	Abundance: F25: Sample	Quan Info	Found in Sample: [S25] F25: Sample	Confidence (by Search Engine): Mascot	Confidence (by Search Engine): Sequest HT	XCorr (by Search Engine): Sequest HT	#N/A	Top Apex RT [min]
		FALSE	Medium	[K].DDPPVVLR.[G]		1	1	1	gene001615	gene001615 [805-812]		0	910.499	723275		Medium	Medium	n/a		#N/A	30.93
		FALSE	High	[K].DFLPPGALDSGAQNLGPAGPGLR.[D]		1	1	6	gene001615	gene001615 [741-763]		0	2220.14	3.16837e+06		High	High	High	2.32	#N/A	39.68
		FALSE	High	[R].DQPGGNPQLFDK.[L]		1	1	10	gene001615	gene001615 [764-775]		0	1315.63	15642913		High	High	Medium	1.62	#N/A	30.22
		FALSE	High	[K].EFVSQLTLAEK.[V]		1	1	5	gene001615	gene001615 [57-67]		0	1264.68	3.1303e+06		High	High	High	2.26	#N/A	36.05
		FALSE	High	[K].GIQDAGVVACAK.[H]	1xCarbamidomethyl [C10]	1	1	10	gene001615	gene001615 [186-197]		0	1188.6	5.43777e+06		High	High	Medium	1.6	#N/A	29.16
		FALSE	High	[K].GVDVLLGPVAGPIGR.[A]		1	1	7	gene001615	gene001615 [144-158]		0	1419.83	9185214		High	High	High	2.88	#N/A	39.34
		FALSE	Medium	[R].GWEEAYAK.[A]		1	1	1	gene001615	gene001615 [47-54]		0	953.436	10189253		Medium	Medium	Low	0.49	#N/A	31.17
		FALSE	High	[R].IMAAYFK.[V]	1xOxidation [M2]	1	1	1	gene001615	gene001615 [345-351]		0	859.438	10259554		High	High	Low	0.73	#N/A	32.55
		FALSE	High	[K].LYTVTAK.[I]		1	1	3	gene001615	gene001615 [776-782]		0	795.461	12136303		High	High	Medium	0.84	#N/A	28.34
		FALSE	High	[R].SLCMQDSPLGIR.[F]	1xCarbamidomethyl [C3]	1	1	4	gene001615	gene001615 [95-106]		0	1376.67	1.12232e+06		High	High	Medium	1.74	#N/A	36.52
		FALSE	High	[R].SLCMQDSPLGIR.[F]	1xCarbamidomethyl [C3]; 1xOxidation [M4]	1	1	8	gene001615	gene001615 [95-106]		0	1392.66	3380691		High	High	Medium	1.81	#N/A	34.32
		FALSE	High	[R].SIVDVLYGK.[V]		1	1	4	gene001615	gene001615 [588-596]		0	993.562	6.51779e+06		High	High	Medium	1.21	#N/A	37.95
		FALSE	High	[R].TLDQTPINFDSWTR.[D]		1	1	4	gene001615	gene001615 [355-368]		0	1693.82	1.73706e+06		High	High	Medium	1.54	#N/A	38.95
		FALSE	High	[K].TVFVGPSSR.[K]		1	1	7	gene001615	gene001615 [854-862]		0	949.51	21997230		High	High	Medium	1.17	#N/A	30.61
		FALSE	High	[R].VDDMAMR.[I]		1	1	10	gene001615	gene001615 [338-344]		0	837.359	8.65697e+06		High	High	Medium	1.68	#N/A	26.74
		FALSE	High	[R].VDDMAMR.[I]	1xOxidation [M]	1	1	7	gene001615	gene001615 [338-344]		0	853.354	15319720		High	High	Medium	0.94	#N/A	22.29
FALSE	Master Protein	gene001376	gene001376	17	12	83	11	803	86.1	5.57	1020	21.04	9	11	0	7.8194e+07	High	1		cellobiose dehydrogenase (acceptor) [EC:1.1.99.18]
	Checked	Protein Group ID	# Proteins	# Unique Peptides	# Peptides	# PSMs	Group Description	Found in Sample: [S25] F25: Sample												#N/A
	FALSE	32	1	11	12	83	[Master Protein] gene001376	High												#N/A
		Checked	Confidence	Annotated Sequence	Modifications	# Protein Groups	# Proteins	# PSMs	Master Protein Accessions	Positions in Proteins	Modifications in Proteins	# Missed Cleavages	Theo. MH+ [Da]	Abundance: F25: Sample	Quan Info	Found in Sample: [S25] F25: Sample	Confidence (by Search Engine): Mascot	Confidence (by Search Engine): Sequest HT	XCorr (by Search Engine): Sequest HT	#N/A	Top Apex RT [min]
		FALSE	High	[K].CAPSDPGNPPPTTR.[Q]	1xCarbamidomethyl [C1]	1	1	13	gene001376	gene001376 [220-233]		0	1466.67	2.38324e+06		High	High	High	2.02	#N/A	22.97
		FALSE	High	[K].DATEYIGILK.[C]		1	1	3	gene001376	gene001376 [60-69]		0	1122.6	3.96626e+06		High	High	Medium	1.23	#N/A	37.07
		FALSE	High	[R].GGPLATYLVTAAK.[R]		1	1	6	gene001376	gene001376 [431-443]		0	1261.72	3.94783e+06		High	High	Medium	1.48	#N/A	38.15
		FALSE	Medium	[K].GIENLR.[N]		1	1	3	gene001376	gene001376 [673-678]		0	701.394	1.15141e+06		Medium	n/a	Medium	1.13	#N/A	28.93
		FALSE	High	[R].NALSTVK.[D]		1	1	12	gene001376	gene001376 [679-685]		0	732.425	1.0942e+07		High	High	Medium	1.04	#N/A	25.52
		FALSE	High	[K].NVPVPNNAPTQK.[N]		1	1	9	gene001376	gene001376 [403-414]		0	1278.68	7.80328e+06		High	High	Medium	1.73	#N/A	25.56
		FALSE	Medium	[R].QLQWTAR.[V]		2	2	2	gene001881; gene001376	gene001881 [633-639]; gene001376 [610-616]		0	902.484	7.00078e+06	Shared	Medium	Low	Medium	1.07	#N/A	32.48
		FALSE	High	[R].SGIGPADQLEVVASSTSDGK.[S]		1	1	11	gene001376	gene001376 [507-526]		0	1917.94	13655750		High	High	High	4.24	#N/A	35.69
		FALSE	Medium	[K].TPQNTGGQIITLP.[-]		1	1	1	gene001376	gene001376 [791-803]		0	1339.72	10501856		Medium	Low	Medium	1.09	#N/A	35.76
		FALSE	High	[K].TVPSNPECPANIK.[F]	1xCarbamidomethyl [C8]	1	1	14	gene001376	gene001376 [171-183]		0	1426.7	5.31539e+06		High	High	Medium	1.7	#N/A	28.07
		FALSE	High	[R].VIVSAGTFGSAK.[F]		1	1	8	gene001376	gene001376 [491-502]		0	1136.63	17390032		High	High	Medium	1.07	#N/A	32.73
		FALSE	Medium	[K].VTDTGFELIYR.[C]		1	1	1	gene001376	gene001376 [129-139]		0	1313.67	1.13694e+06		Medium	Medium	Low	0.74	#N/A	38.06
FALSE	Master Protein	gene002523	gene002523	15	11	57	11	785	89.1	6.43	564	9.54	8	11	0	3.25174e+07	High	1		cellobionic acid phosphorylase [EC:2.4.1.321]
	Checked	Protein Group ID	# Proteins	# Unique Peptides	# Peptides	# PSMs	Group Description	Found in Sample: [S25] F25: Sample												#N/A
	FALSE	27	1	11	11	57	[Master Protein] gene002523	High												#N/A
		Checked	Confidence	Annotated Sequence	Modifications	# Protein Groups	# Proteins	# PSMs	Master Protein Accessions	Positions in Proteins	Modifications in Proteins	# Missed Cleavages	Theo. MH+ [Da]	Abundance: F25: Sample	Quan Info	Found in Sample: [S25] F25: Sample	Confidence (by Search Engine): Mascot	Confidence (by Search Engine): Sequest HT	XCorr (by Search Engine): Sequest HT	#N/A	Top Apex RT [min]
		FALSE	Medium	[K].AADYFK.[N]		1	1	1	gene002523	gene002523 [192-197]		0	714.346	3.24616e+06		Medium	n/a	Medium	0.88	#N/A	28.94
		FALSE	High	[K].EGFAQTR.[W]		1	1	12	gene002523	gene002523 [292-298]		0	808.395	2468831		High	High	Medium	1.26	#N/A	24.06
		FALSE	High	[R].GAYQQYPR.[T]		1	1	9	gene002523	gene002523 [675-682]		0	982.474	1.887e+06		High	High	Medium	1.29	#N/A	25.97
		FALSE	High	[R].GITDDNVIFGVK.[T]		1	1	3	gene002523	gene002523 [538-549]		0	1277.67	2.0053e+06		High	High	Medium	1.26	#N/A	37.26
		FALSE	Medium	[R].GQLPVYIPNYYR.[G]		1	1	1	gene002523	gene002523 [663-674]		0	1482.77	678522		Medium	Low	Medium	1.22	#N/A	38.12
		FALSE	High	[R].GYATAQFMQPEPSK.[Y]		1	1	4	gene002523	gene002523 [39-52]		0	1554.73	834770		High	High	Medium	1.49	#N/A	33.28
		FALSE	High	[R].GYATAQFMQPEPSK.[Y]	1xOxidation [M8]	1	1	6	gene002523	gene002523 [39-52]		0	1570.72	1.72877e+06		High	High	High	2.08	#N/A	29.97
		FALSE	Medium	[R].LTNIQPGATYELSVAVPK.[-]		1	1	1	gene002523	gene002523 [768-785]		0	1901.04	863433		Medium	Low	Medium	1.15	#N/A	37.55
		FALSE	Medium	[R].LTTDPQTR.[N]		1	1	3	gene002523	gene002523 [342-349]		0	931.484	10453624		Medium	Medium	Medium	1.18	#N/A	22.29
		FALSE	High	[R].MIPGPSEEDYIQR.[G]		1	1	3	gene002523	gene002523 [650-662]		0	1534.72	919203		High	High	Medium	1.05	#N/A	33.79
		FALSE	High	[R].MIPGPSEEDYIQR.[G]	1xOxidation [M1]	1	1	6	gene002523	gene002523 [650-662]		0	1550.72	1.92309e+06		High	High	Medium	1.75	#N/A	32.43
		FALSE	High	[R].QAFLTAVAQQEK.[N]		1	1	5	gene002523	gene002523 [368-379]		0	1333.71	3.35039e+06		High	High	High	2.32	#N/A	34.7
		FALSE	High	[R].YETPVAVVQYR.[E]		1	1	3	gene002523	gene002523 [247-257]		0	1324.69	2.1583e+06		High	High	Medium	1.77	#N/A	34.73
FALSE	Master Protein	gene007395	gene007395	10	6	22	6	757	81.5	5.07	324	9.09	4	5	0	2.28744e+07	High	1
	Checked	Protein Group ID	# Proteins	# Unique Peptides	# Peptides	# PSMs	Group Description	Found in Sample: [S25] F25: Sample												#N/A
	FALSE	31	1	6	6	22	[Master Protein] gene007395	High												#N/A
		Checked	Confidence	Annotated Sequence	Modifications	# Protein Groups	# Proteins	# PSMs	Master Protein Accessions	Positions in Proteins	Modifications in Proteins	# Missed Cleavages	Theo. MH+ [Da]	Abundance: F25: Sample	Quan Info	Found in Sample: [S25] F25: Sample	Confidence (by Search Engine): Mascot	Confidence (by Search Engine): Sequest HT	XCorr (by Search Engine): Sequest HT	#N/A	Top Apex RT [min]
		FALSE	Medium	[K].AFVAENK.[N]		1	1	1	gene007395	gene007395 [241-247]		0	778.409	3.31997e+06		Medium	Low	Medium	0.91	#N/A	24.13
		FALSE	High	[R].GNLEDGIPAQFVVEESDCR.[L]	1xCarbamidomethyl [C18]	1	1	1	gene007395	gene007395 [645-663]		0	2134.97	511931		High	High	Low	0.73	#N/A	38.12
		FALSE	High	[K].GSQSYGFADVYSQAVTAR.[R]		1	1	5	gene007395	gene007395 [591-608]		0	1906.89	2.83609e+06		High	High	High	3.83	#N/A	36.89
		FALSE	High	[R].VAQDFYAAAVK.[A]		1	1	9	gene007395	gene007395 [382-392]		0	1182.62	13301226		High	High	High	2.21	#N/A	33.14
		FALSE	Medium	[K].VYDDVVSGVKPASAVK.[L]		1	1	2	gene007395	gene007395 [190-205]		0	1633.88	1.98645e+06		Medium	Low	Medium	1.45	#N/A	35.04
		FALSE	High	[K].YTTYVSER.[S]		1	1	4	gene007395	gene007395 [623-630]		0	1018.48	918756		High	High	Medium	1.21	#N/A	27.29
FALSE	Master Protein	gene005539	gene005539	2	2	11	2	864	94.5	5.4	226	8.83	2	1	0	2.34929e+06	High	1		beta-galactosidase [EC:3.2.1.23]
	Checked	Protein Group ID	# Proteins	# Unique Peptides	# Peptides	# PSMs	Group Description	Found in Sample: [S25] F25: Sample												#N/A
	FALSE	41	1	2	2	11	[Master Protein] gene005539	High												#N/A
		Checked	Confidence	Annotated Sequence	Modifications	# Protein Groups	# Proteins	# PSMs	Master Protein Accessions	Positions in Proteins	Modifications in Proteins	# Missed Cleavages	Theo. MH+ [Da]	Abundance: F25: Sample	Quan Info	Found in Sample: [S25] F25: Sample	Confidence (by Search Engine): Mascot	Confidence (by Search Engine): Sequest HT	XCorr (by Search Engine): Sequest HT	#N/A	Top Apex RT [min]
		FALSE	High	[K].AGENLLAVR.[I]		1	1	1	gene005539	gene005539 [205-213]		0	942.537	1129453		High	High	Low	0.6	#N/A	33.66
		FALSE	High	[R].SESGGSGDITVR.[A]		1	1	10	gene005539	gene005539 [837-848]		0	1164.55	1.21984e+06		High	High	High	2.58	#N/A	24.26
FALSE	Master Protein	gene003961	gene003961	13	5	22	5	449	48.8	6.52	210	7.64	4	5	0	1.90045e+07	High	1		adenosylhomocysteinase [EC:3.3.1.1]
	Checked	Protein Group ID	# Proteins	# Unique Peptides	# Peptides	# PSMs	Group Description	Found in Sample: [S25] F25: Sample												#N/A
	FALSE	56	1	5	5	22	[Master Protein] gene003961	High												#N/A
		Checked	Confidence	Annotated Sequence	Modifications	# Protein Groups	# Proteins	# PSMs	Master Protein Accessions	Positions in Proteins	Modifications in Proteins	# Missed Cleavages	Theo. MH+ [Da]	Abundance: F25: Sample	Quan Info	Found in Sample: [S25] F25: Sample	Confidence (by Search Engine): Mascot	Confidence (by Search Engine): Sequest HT	XCorr (by Search Engine): Sequest HT	#N/A	Top Apex RT [min]
		FALSE	Medium	[R].ATDVMIAGK.[I]		1	1	1	gene003961	gene003961 [209-217]		0	905.476	2.24824e+06		Medium	Low	Medium	1.01	#N/A	28.39
		FALSE	High	[R].ATDVMIAGK.[I]	1xOxidation [M5]	1	1	5	gene003961	gene003961 [209-217]		0	921.471	3.50611e+06		High	High	Medium	0.95	#N/A	24.37
		FALSE	High	[K].IAVVAGFGDVGK.[G]		1	1	3	gene003961	gene003961 [218-229]		0	1132.64	1.55413e+06		High	High	Medium	1.47	#N/A	36.2
		FALSE	High	[K].NNTLLVPAINVNDSVTK.[S]		1	1	6	gene003961	gene003961 [173-189]		0	1811.99	4.73369e+06		High	High	High	3.07	#N/A	37.51
		FALSE	Medium	[K].VLDEEVAR.[L]		1	1	1	gene003961	gene003961 [406-413]		0	930.489	823718		Medium	Low	Medium	0.82	#N/A	27.39
		FALSE	High	[K].YAADQPLAGAR.[I]		1	1	6	gene003961	gene003961 [40-50]		0	1132.57	6138631		High	High	Medium	1.29	#N/A	28.99
FALSE	Master Protein	gene008244	gene008244	2	1	7	1	870	95.9	5.43	207	6.81	1	1	0	1519884	High	1		alpha-L-rhamnosidase [EC:3.2.1.40]
	Checked	Protein Group ID	# Proteins	# Unique Peptides	# Peptides	# PSMs	Group Description	Found in Sample: [S25] F25: Sample												#N/A
	FALSE	1	1	1	1	7	[Master Protein] gene008244	High												#N/A
		Checked	Confidence	Annotated Sequence	Modifications	# Protein Groups	# Proteins	# PSMs	Master Protein Accessions	Positions in Proteins	Modifications in Proteins	# Missed Cleavages	Theo. MH+ [Da]	Abundance: F25: Sample	Quan Info	Found in Sample: [S25] F25: Sample	Confidence (by Search Engine): Mascot	Confidence (by Search Engine): Sequest HT	XCorr (by Search Engine): Sequest HT	#N/A	Top Apex RT [min]
		FALSE	High	[R].NAAQTDSITLSGQR.[Q]		1	1	7	gene008244	gene008244 [381-394]		0	1461.73	1519884		High	High	High	2.62	#N/A	28.91
FALSE	Master Protein	gene003876	gene003876	8	4	25	4	580	62.7	6.48	187	6.55	3	4	0	9.18854e+06	High	1		cellobiose dehydrogenase (acceptor) [EC:1.1.99.18]
	Checked	Protein Group ID	# Proteins	# Unique Peptides	# Peptides	# PSMs	Group Description	Found in Sample: [S25] F25: Sample												#N/A
	FALSE	21	1	4	4	25	[Master Protein] gene003876	High												#N/A
		Checked	Confidence	Annotated Sequence	Modifications	# Protein Groups	# Proteins	# PSMs	Master Protein Accessions	Positions in Proteins	Modifications in Proteins	# Missed Cleavages	Theo. MH+ [Da]	Abundance: F25: Sample	Quan Info	Found in Sample: [S25] F25: Sample	Confidence (by Search Engine): Mascot	Confidence (by Search Engine): Sequest HT	XCorr (by Search Engine): Sequest HT	#N/A	Top Apex RT [min]
		FALSE	High	[R].AGVVSVTPGTGR.[V]		1	1	11	gene003876	gene003876 [278-289]		0	1100.61	3521036		High	High	Medium	1.62	#N/A	28.54
		FALSE	Medium	[R].MVITPQLNTR.[V]		1	1	1	gene003876	gene003876 [440-449]		0	1172.65	1.05317e+06		Medium	Low	Medium	0.94	#N/A	34.02
		FALSE	Medium	[R].MVITPQLNTR.[V]	1xOxidation [M1]	1	1	2	gene003876	gene003876 [440-449]		0	1188.64	1335769		Medium	Low	Medium	1.2	#N/A	31.56
		FALSE	High	[R].NPIASDTEIYLK.[N]		1	1	2	gene003876	gene003876 [368-379]		0	1363.71	1.76812e+06		High	High	Medium	1.66	#N/A	35.66
		FALSE	High	[K].SSDLVDATER.[V]		1	1	9	gene003876	gene003876 [156-165]		0	1092.52	1510446		High	High	Medium	1.67	#N/A	27.34
FALSE	Master Protein	gene001050	gene001050	4	3	22	3	778	87.9	5.49	276	4.84	3	3	0	5.10743e+06	High	1		alkaline phosphatase D [EC:3.1.3.1]
	Checked	Protein Group ID	# Proteins	# Unique Peptides	# Peptides	# PSMs	Group Description	Found in Sample: [S25] F25: Sample												#N/A
	FALSE	2	1	3	3	22	[Master Protein] gene001050	High												#N/A
		Checked	Confidence	Annotated Sequence	Modifications	# Protein Groups	# Proteins	# PSMs	Master Protein Accessions	Positions in Proteins	Modifications in Proteins	# Missed Cleavages	Theo. MH+ [Da]	Abundance: F25: Sample	Quan Info	Found in Sample: [S25] F25: Sample	Confidence (by Search Engine): Mascot	Confidence (by Search Engine): Sequest HT	XCorr (by Search Engine): Sequest HT	#N/A	Top Apex RT [min]
		FALSE	Medium	[R].DEVSEPVR.[L]		1	1	5	gene001050	gene001050 [183-190]		0	930.453	1356836		Medium	Medium	Medium	1.27	#N/A	22.96
		FALSE	High	[K].ISSSESLEDIADSGR.[A]		1	1	8	gene001050	gene001050 [119-133]		0	1565.73	1.64295e+06		High	High	High	2.43	#N/A	33.35
		FALSE	High	[R].QVDMDDNLR.[I]	1xOxidation [M4]	1	1	9	gene001050	gene001050 [333-341]		0	1121.49	2.10764e+06		High	High	Medium	1.27	#N/A	23.31
FALSE	Master Protein	gene009490	gene009490	3	1	9	1	477	50.7	5.43	193	4.76	1	1	0	1207910	High	1
	Checked	Protein Group ID	# Proteins	# Unique Peptides	# Peptides	# PSMs	Group Description	Found in Sample: [S25] F25: Sample												#N/A
	FALSE	54	1	1	1	9	[Master Protein] gene009490	High												#N/A
		Checked	Confidence	Annotated Sequence	Modifications	# Protein Groups	# Proteins	# PSMs	Master Protein Accessions	Positions in Proteins	Modifications in Proteins	# Missed Cleavages	Theo. MH+ [Da]	Abundance: F25: Sample	Quan Info	Found in Sample: [S25] F25: Sample	Confidence (by Search Engine): Mascot	Confidence (by Search Engine): Sequest HT	XCorr (by Search Engine): Sequest HT	#N/A	Top Apex RT [min]
		FALSE	High	[R].SVASGSSAFPNR.[N]		1	1	9	gene009490	gene009490 [381-392]		0	1179.58	1207910		High	High	High	2.48	#N/A	28.07
FALSE	Master Protein	gene008829	gene008829	8	5	19	5	715	79.1	4.96	140	3.98	4	5	0	1.01957e+07	High	1
	Checked	Protein Group ID	# Proteins	# Unique Peptides	# Peptides	# PSMs	Group Description	Found in Sample: [S25] F25: Sample												#N/A
	FALSE	49	1	5	5	19	[Master Protein] gene008829	High												#N/A
		Checked	Confidence	Annotated Sequence	Modifications	# Protein Groups	# Proteins	# PSMs	Master Protein Accessions	Positions in Proteins	Modifications in Proteins	# Missed Cleavages	Theo. MH+ [Da]	Abundance: F25: Sample	Quan Info	Found in Sample: [S25] F25: Sample	Confidence (by Search Engine): Mascot	Confidence (by Search Engine): Sequest HT	XCorr (by Search Engine): Sequest HT	#N/A	Top Apex RT [min]
		FALSE	Medium	[K].DAVPINAR.[G]		1	1	5	gene008829	gene008829 [274-281]		0	855.468	1.73243e+06		Medium	Low	Medium	1.03	#N/A	25.94
		FALSE	High	[R].DIYTVSPEGDVIK.[T]		1	1	5	gene008829	gene008829 [414-426]		0	1435.73	4.26231e+06		High	High	Medium	1.59	#N/A	34.99
		FALSE	High	[K].DSETLFVAAPDLGR.[E]		1	1	4	gene008829	gene008829 [353-366]		0	1490.75	1.33674e+06		High	High	High	2.33	#N/A	38.15
		FALSE	High	[R].IFPVPLTAGDSYVPK.[N]		1	1	3	gene008829	gene008829 [369-383]		0	1603.87	1.68855e+06		High	High	Medium	1.65	#N/A	39.26
		FALSE	High	[R].IYTQTYVR.[H]		1	1	2	gene008829	gene008829 [172-179]		0	1043.55	1175713		High	High	Medium	1.03	#N/A	30.16
FALSE	Master Protein	gene003788	gene003788	2	1	7	1	417	43.7	5.3	63	3.3	1	1	0	1.23885e+06	High	1
	Checked	Protein Group ID	# Proteins	# Unique Peptides	# Peptides	# PSMs	Group Description	Found in Sample: [S25] F25: Sample												#N/A
	FALSE	39	1	1	1	7	[Master Protein] gene003788	High												#N/A
		Checked	Confidence	Annotated Sequence	Modifications	# Protein Groups	# Proteins	# PSMs	Master Protein Accessions	Positions in Proteins	Modifications in Proteins	# Missed Cleavages	Theo. MH+ [Da]	Abundance: F25: Sample	Quan Info	Found in Sample: [S25] F25: Sample	Confidence (by Search Engine): Mascot	Confidence (by Search Engine): Sequest HT	XCorr (by Search Engine): Sequest HT	#N/A	Top Apex RT [min]
		FALSE	High	[R].DAAAELAR.[A]		1	1	7	gene003788	gene003788 [195-202]		0	816.421	1.23885e+06		High	High	Medium	1.69	#N/A	24.94
FALSE	Master Protein	gene006284	gene006284	3	1	7	1	443	48.7	5.47	91	1.84	1	1	0	954046	High	1
	Checked	Protein Group ID	# Proteins	# Unique Peptides	# Peptides	# PSMs	Group Description	Found in Sample: [S25] F25: Sample												#N/A
	FALSE	12	1	1	1	7	[Master Protein] gene006284	High												#N/A
		Checked	Confidence	Annotated Sequence	Modifications	# Protein Groups	# Proteins	# PSMs	Master Protein Accessions	Positions in Proteins	Modifications in Proteins	# Missed Cleavages	Theo. MH+ [Da]	Abundance: F25: Sample	Quan Info	Found in Sample: [S25] F25: Sample	Confidence (by Search Engine): Mascot	Confidence (by Search Engine): Sequest HT	XCorr (by Search Engine): Sequest HT	#N/A	Top Apex RT [min]
		FALSE	High	[R].SGTSAVGTDVNR.[N]		1	1	7	gene006284	gene006284 [250-261]		0	1163.57	954046		High	High	Medium	1.84	#N/A	22.34
FALSE	Master Protein	gene009246	gene009246	4	2	6	2	665	71.8	5.1	83	1.75	2	2	0	1.61298e+06	High	1
	Checked	Protein Group ID	# Proteins	# Unique Peptides	# Peptides	# PSMs	Group Description	Found in Sample: [S25] F25: Sample												#N/A
	FALSE	25	1	2	2	6	[Master Protein] gene009246	High												#N/A
		Checked	Confidence	Annotated Sequence	Modifications	# Protein Groups	# Proteins	# PSMs	Master Protein Accessions	Positions in Proteins	Modifications in Proteins	# Missed Cleavages	Theo. MH+ [Da]	Abundance: F25: Sample	Quan Info	Found in Sample: [S25] F25: Sample	Confidence (by Search Engine): Mascot	Confidence (by Search Engine): Sequest HT	XCorr (by Search Engine): Sequest HT	#N/A	Top Apex RT [min]
		FALSE	High	[R].EALSSSGPVVAEITAR.[C]		1	1	4	gene009246	gene009246 [365-380]		0	1586.84	937389		High	High	Medium	1.75	#N/A	35.65
		FALSE	High	[K].STVFGNPQPIVAR.[L]		1	1	2	gene009246	gene009246 [86-98]		0	1385.75	675589		High	High	Medium	1.15	#N/A	35.08
FALSE	Master Protein	gene009148	gene009148	7	4	11	4	568	63	5.74	130	1.69	3	3	0	1.24797e+07	High	1		Gly-Xaa carboxypeptidase [EC:3.4.17.4]
	Checked	Protein Group ID	# Proteins	# Unique Peptides	# Peptides	# PSMs	Group Description	Found in Sample: [S25] F25: Sample												#N/A
	FALSE	35	1	4	4	11	[Master Protein] gene009148	High												#N/A
		Checked	Confidence	Annotated Sequence	Modifications	# Protein Groups	# Proteins	# PSMs	Master Protein Accessions	Positions in Proteins	Modifications in Proteins	# Missed Cleavages	Theo. MH+ [Da]	Abundance: F25: Sample	Quan Info	Found in Sample: [S25] F25: Sample	Confidence (by Search Engine): Mascot	Confidence (by Search Engine): Sequest HT	XCorr (by Search Engine): Sequest HT	#N/A	Top Apex RT [min]
		FALSE	High	[K].ELATIDR.[A]		1	1	2	gene009148	gene009148 [350-356]		0	817.441	3.81283e+06		High	High	Low	0.74	#N/A	27.87
		FALSE	Medium	[R].IAPQDSIQAVK.[A]		1	1	2	gene009148	gene009148 [392-402]		0	1169.65	5053425		Medium	Medium	Medium	1.16	#N/A	29.69
		FALSE	Medium	[K].INAMPEYIK.[I]		1	1	1	gene009148	gene009148 [377-385]		0	1078.56	1408043		Medium	Low	Medium	0.84	#N/A	34.3
		FALSE	High	[K].VIPVGELMTGNTDTR.[H]		1	1	2	gene009148	gene009148 [487-501]		0	1602.82	737810		High	High	Medium	0.99	#N/A	36.7
		FALSE	High	[K].VIPVGELMTGNTDTR.[H]	1xOxidation [M8]	1	1	4	gene009148	gene009148 [487-501]		0	1618.81	1.46759e+06		High	High	Medium	1.69	#N/A	32.87
FALSE	Master Protein	gene001770	gene001770	2	1	7	1	665	74.2	6.2	59	1.61	1	1	0	1.10291e+06	High	1		rhamnogalacturonan endolyase [EC:4.2.2.23]
	Checked	Protein Group ID	# Proteins	# Unique Peptides	# Peptides	# PSMs	Group Description	Found in Sample: [S25] F25: Sample												#N/A
	FALSE	28	1	1	1	7	[Master Protein] gene001770	High												#N/A
		Checked	Confidence	Annotated Sequence	Modifications	# Protein Groups	# Proteins	# PSMs	Master Protein Accessions	Positions in Proteins	Modifications in Proteins	# Missed Cleavages	Theo. MH+ [Da]	Abundance: F25: Sample	Quan Info	Found in Sample: [S25] F25: Sample	Confidence (by Search Engine): Mascot	Confidence (by Search Engine): Sequest HT	XCorr (by Search Engine): Sequest HT	#N/A	Top Apex RT [min]
		FALSE	High	[K].QDLLGTASGSAGR.[G]		1	1	7	gene001770	gene001770 [55-67]		0	1232.62	1.10291e+06		High	High	Medium	1.61	#N/A	30.16
FALSE	Master Protein	gene004736	gene004736	17	2	6	2	151	16.4	7.43	56	0	2	2	0	1.88147e+06	High	1		nucleoside-diphosphate kinase [EC:2.7.4.6]
	Checked	Protein Group ID	# Proteins	# Unique Peptides	# Peptides	# PSMs	Group Description	Found in Sample: [S25] F25: Sample												#N/A
	FALSE	30	1	2	2	6	[Master Protein] gene004736	High												#N/A
		Checked	Confidence	Annotated Sequence	Modifications	# Protein Groups	# Proteins	# PSMs	Master Protein Accessions	Positions in Proteins	Modifications in Proteins	# Missed Cleavages	Theo. MH+ [Da]	Abundance: F25: Sample	Quan Info	Found in Sample: [S25] F25: Sample	Confidence (by Search Engine): Mascot	Confidence (by Search Engine): Sequest HT	XCorr (by Search Engine): Sequest HT	#N/A	Top Apex RT [min]
		FALSE	High	[R].GDYALQTGR.[N]		1	1	4	gene004736	gene004736 [105-113]		0	980.48	1.12657e+06		High	High	Medium	0.98	#N/A	26.97
		FALSE	High	[R].TLLGATNPLASAPGTIR.[G]		1	1	2	gene004736	gene004736 [88-104]		0	1652.93	754899		High	High	Medium	1.48	#N/A	38.12
FALSE	Master Protein	gene006152	gene006152	2	1	4	1	824	88	8.02	54	0	1	1	0	458196	High	1		beta-glucosidase [EC:3.2.1.21]
	Checked	Protein Group ID	# Proteins	# Unique Peptides	# Peptides	# PSMs	Group Description	Found in Sample: [S25] F25: Sample												#N/A
	FALSE	47	1	1	1	4	[Master Protein] gene006152	High												#N/A
		Checked	Confidence	Annotated Sequence	Modifications	# Protein Groups	# Proteins	# PSMs	Master Protein Accessions	Positions in Proteins	Modifications in Proteins	# Missed Cleavages	Theo. MH+ [Da]	Abundance: F25: Sample	Quan Info	Found in Sample: [S25] F25: Sample	Confidence (by Search Engine): Mascot	Confidence (by Search Engine): Sequest HT	XCorr (by Search Engine): Sequest HT	#N/A	Top Apex RT [min]
		FALSE	High	[K].LTQAVSSGQVPQSR.[L]		1	1	4	gene006152	gene006152 [387-400]		0	1457.77	458196		High	High	Medium	1.05	#N/A	25.68
FALSE	Master Protein	gene003257	gene003257	6	2	4	2	510	56.5	6.09	53	0	2	2	0	1.81349e+06	High	1		uncharacterized protein
	Checked	Protein Group ID	# Proteins	# Unique Peptides	# Peptides	# PSMs	Group Description	Found in Sample: [S25] F25: Sample												#N/A
	FALSE	5	1	2	2	4	[Master Protein] gene003257	High												#N/A
		Checked	Confidence	Annotated Sequence	Modifications	# Protein Groups	# Proteins	# PSMs	Master Protein Accessions	Positions in Proteins	Modifications in Proteins	# Missed Cleavages	Theo. MH+ [Da]	Abundance: F25: Sample	Quan Info	Found in Sample: [S25] F25: Sample	Confidence (by Search Engine): Mascot	Confidence (by Search Engine): Sequest HT	XCorr (by Search Engine): Sequest HT	#N/A	Top Apex RT [min]
		FALSE	High	[K].ADNSPNSLASLYR.[G]		1	1	2	gene003257	gene003257 [134-146]		0	1407.69	1.08816e+06		High	High	Medium	0.92	#N/A	34.5
		FALSE	High	[R].GSTSATETLSNTGAGNPVK.[G]		1	1	2	gene003257	gene003257 [265-283]		0	1791.87	725325		High	High	Medium	1.42	#N/A	28.02
FALSE	Master Protein	gene006577	gene006577	18	4	6	4	392	40.8	8.13	36	0	2	4	0	1.79047e+06	High	1		6-phosphogluconolactonase [EC:3.1.1.31]
	Checked	Protein Group ID	# Proteins	# Unique Peptides	# Peptides	# PSMs	Group Description	Found in Sample: [S25] F25: Sample												#N/A
	FALSE	24	1	4	4	6	[Master Protein] gene006577	High												#N/A
		Checked	Confidence	Annotated Sequence	Modifications	# Protein Groups	# Proteins	# PSMs	Master Protein Accessions	Positions in Proteins	Modifications in Proteins	# Missed Cleavages	Theo. MH+ [Da]	Abundance: F25: Sample	Quan Info	Found in Sample: [S25] F25: Sample	Confidence (by Search Engine): Mascot	Confidence (by Search Engine): Sequest HT	XCorr (by Search Engine): Sequest HT	#N/A	Top Apex RT [min]
		FALSE	High	[R].ADETFGPQNDSLATYSIDAR.[S]		1	1	2	gene006577	gene006577 [294-313]		0	2170.99	320693		High	High	Medium	1.23	#N/A	36.61
		FALSE	Medium	[K].AGDLVAVGGQTSSNVAIIAR.[N]		1	1	1	gene006577	gene006577 [338-357]		0	1899.03	288779		Medium	Low	Medium	1.07	#N/A	36.24
		FALSE	Medium	[K].TGGLTACEPGVAGAGDGPR.[H]	1xCarbamidomethyl [C7]	1	1	1	gene006577	gene006577 [196-214]		0	1742.81	491654		Medium	Low	Medium	0.98	#N/A	30.12
		FALSE	Medium	[R].VAGNFLYAANR.[A]		1	1	2	gene006577	gene006577 [283-293]		0	1195.62	689342		Medium	Medium	Medium	1.06	#N/A	34.75
FALSE	Master Protein Rejected	gene008818	gene008818	1	1	5	0	1071	121.9	7.01	34	0	1	1	0		Not Found	0		DNA excision repair protein ERCC-6-like 2 [EC:3.6.4.-]
FALSE	Master Protein	gene001455	gene001455	3	1	2	1	464	51.3	5.43	25	0	1	1	0	619606	Medium	1		Xaa-Pro dipeptidase [EC:3.4.13.9]
	Checked	Protein Group ID	# Proteins	# Unique Peptides	# Peptides	# PSMs	Group Description	Found in Sample: [S25] F25: Sample												#N/A
	FALSE	55	1	1	1	2	[Master Protein] gene001455	Medium												#N/A
		Checked	Confidence	Annotated Sequence	Modifications	# Protein Groups	# Proteins	# PSMs	Master Protein Accessions	Positions in Proteins	Modifications in Proteins	# Missed Cleavages	Theo. MH+ [Da]	Abundance: F25: Sample	Quan Info	Found in Sample: [S25] F25: Sample	Confidence (by Search Engine): Mascot	Confidence (by Search Engine): Sequest HT	XCorr (by Search Engine): Sequest HT	#N/A	Top Apex RT [min]
		FALSE	Medium	[R].LGAAPNATVFAIADR.[I]		1	1	2	gene001455	gene001455 [133-147]		0	1486.8	619606		Medium	Medium	Medium	1.41	#N/A	37.72
FALSE	Master Protein	gene008680	gene008680	6	3	6	3	644	68.9	6.2	24	0	1	3	0	2.25994e+06	Medium	1		glucoamylase [EC:3.2.1.3]
	Checked	Protein Group ID	# Proteins	# Unique Peptides	# Peptides	# PSMs	Group Description	Found in Sample: [S25] F25: Sample												#N/A
	FALSE	3	1	3	3	6	[Master Protein] gene008680	Medium												#N/A
		Checked	Confidence	Annotated Sequence	Modifications	# Protein Groups	# Proteins	# PSMs	Master Protein Accessions	Positions in Proteins	Modifications in Proteins	# Missed Cleavages	Theo. MH+ [Da]	Abundance: F25: Sample	Quan Info	Found in Sample: [S25] F25: Sample	Confidence (by Search Engine): Mascot	Confidence (by Search Engine): Sequest HT	XCorr (by Search Engine): Sequest HT	#N/A	Top Apex RT [min]
		FALSE	Medium	[R].AVDNFVATEEPIALEK.[L]		1	1	1	gene008680	gene008680 [37-52]		0	1745.9	485704		Medium	Low	Medium	1.12	#N/A	37.02
		FALSE	Medium	[K].LQTVSNPSGSLSDGK.[G]		1	1	3	gene008680	gene008680 [124-138]		0	1489.75	704603		Medium	Medium	Medium	1.13	#N/A	28.05
		FALSE	Medium	[R].SLVEGSALAK.[T]		1	1	2	gene008680	gene008680 [231-240]		0	974.552	1.06963e+06		Medium	Low	Medium	1.04	#N/A	31.56
FALSE	Master Protein	gene008992	gene008992	11	5	8	5	542	59	5.95	24	0	2	5	0	8.51951e+06	Medium	1		myo-inositol-1-phosphate synthase [EC:5.5.1.4]
	Checked	Protein Group ID	# Proteins	# Unique Peptides	# Peptides	# PSMs	Group Description	Found in Sample: [S25] F25: Sample												#N/A
	FALSE	22	1	5	5	8	[Master Protein] gene008992	Medium												#N/A
		Checked	Confidence	Annotated Sequence	Modifications	# Protein Groups	# Proteins	# PSMs	Master Protein Accessions	Positions in Proteins	Modifications in Proteins	# Missed Cleavages	Theo. MH+ [Da]	Abundance: F25: Sample	Quan Info	Found in Sample: [S25] F25: Sample	Confidence (by Search Engine): Mascot	Confidence (by Search Engine): Sequest HT	XCorr (by Search Engine): Sequest HT	#N/A	Top Apex RT [min]
		FALSE	Medium	[R].AAVLEPTLK.[A]		1	1	1	gene008992	gene008992 [182-190]		0	941.567	3.04795e+06		Medium	Low	Medium	0.83	#N/A	32.7
		FALSE	Medium	[K].APLTPPGTPVVNALAK.[Q]		1	1	3	gene008992	gene008992 [499-514]		0	1545.9	2191775		Medium	Medium	Medium	1.45	#N/A	36.63
		FALSE	Medium	[K].LASQPASEFR.[G]		1	1	1	gene008992	gene008992 [475-484]		0	1105.56	1.16972e+06		Medium	Low	Medium	0.94	#N/A	29.81
		FALSE	Medium	[K].LGTDPVTK.[Q]		1	1	2	gene008992	gene008992 [137-144]		0	830.462	1.31564e+06		Medium	Medium	Medium	1.04	#N/A	24.33
		FALSE	Medium	[K].SNVVDDMVEANSVLYAK.[G]	1xOxidation [M7]	1	1	1	gene008992	gene008992 [388-404]		0	1869.89	794436		Medium	Low	Medium	1.38	#N/A	34.53
FALSE	Master Protein	gene008828	gene008828	1	1	3	1	502	53.3	5.43	24	0	1	1	0	786876	High	1
	Checked	Protein Group ID	# Proteins	# Unique Peptides	# Peptides	# PSMs	Group Description	Found in Sample: [S25] F25: Sample												#N/A
	FALSE	57	1	1	1	3	[Master Protein] gene008828	High												#N/A
		Checked	Confidence	Annotated Sequence	Modifications	# Protein Groups	# Proteins	# PSMs	Master Protein Accessions	Positions in Proteins	Modifications in Proteins	# Missed Cleavages	Theo. MH+ [Da]	Abundance: F25: Sample	Quan Info	Found in Sample: [S25] F25: Sample	Confidence (by Search Engine): Mascot	Confidence (by Search Engine): Sequest HT	XCorr (by Search Engine): Sequest HT	#N/A	Top Apex RT [min]
		FALSE	High	[K].ITLAGEK.[G]		1	1	3	gene008828	gene008828 [172-178]		0	731.43	786876		High	High	Medium	1.34	#N/A	27.49
FALSE	Master Protein	gene002367	gene002367	2	1	2	1	600	68	7.56	23	0	1	1	0	1.43434e+06	Medium	1		carnitine O-acetyltransferase [EC:2.3.1.7]
	Checked	Protein Group ID	# Proteins	# Unique Peptides	# Peptides	# PSMs	Group Description	Found in Sample: [S25] F25: Sample												#N/A
	FALSE	26	1	1	1	2	[Master Protein] gene002367	Medium												#N/A
		Checked	Confidence	Annotated Sequence	Modifications	# Protein Groups	# Proteins	# PSMs	Master Protein Accessions	Positions in Proteins	Modifications in Proteins	# Missed Cleavages	Theo. MH+ [Da]	Abundance: F25: Sample	Quan Info	Found in Sample: [S25] F25: Sample	Confidence (by Search Engine): Mascot	Confidence (by Search Engine): Sequest HT	XCorr (by Search Engine): Sequest HT	#N/A	Top Apex RT [min]
		FALSE	Medium	[K].LPVPTLEETAAR.[Y]		1	1	2	gene002367	gene002367 [66-77]		0	1296.72	1.43434e+06		Medium	Medium	Medium	1.05	#N/A	35.54
FALSE	Master Protein	gene003690	gene003690	3	1	2	1	397	42.9	5.48	18	0	1	1	0	653124	Medium	1
	Checked	Protein Group ID	# Proteins	# Unique Peptides	# Peptides	# PSMs	Group Description	Found in Sample: [S25] F25: Sample												#N/A
	FALSE	13	1	1	1	2	[Master Protein] gene003690	Medium												#N/A
		Checked	Confidence	Annotated Sequence	Modifications	# Protein Groups	# Proteins	# PSMs	Master Protein Accessions	Positions in Proteins	Modifications in Proteins	# Missed Cleavages	Theo. MH+ [Da]	Abundance: F25: Sample	Quan Info	Found in Sample: [S25] F25: Sample	Confidence (by Search Engine): Mascot	Confidence (by Search Engine): Sequest HT	XCorr (by Search Engine): Sequest HT	#N/A	Top Apex RT [min]
		FALSE	Medium	[R].VDFAEGAPAER.[A]		1	1	2	gene003690	gene003690 [267-277]		0	1161.55	653124		Medium	Medium	Medium	0.89	#N/A	29.68
FALSE	Master Protein	gene006394	gene006394	2	1	1	1	455	49.4	5.27		0		1	0	996298	Medium	1		cellulose 1,4-beta-cellobiosidase [EC:3.2.1.91]
	Checked	Protein Group ID	# Proteins	# Unique Peptides	# Peptides	# PSMs	Group Description	Found in Sample: [S25] F25: Sample												#N/A
	FALSE	4	1	1	1	1	[Master Protein] gene006394	Medium												#N/A
		Checked	Confidence	Annotated Sequence	Modifications	# Protein Groups	# Proteins	# PSMs	Master Protein Accessions	Positions in Proteins	Modifications in Proteins	# Missed Cleavages	Theo. MH+ [Da]	Abundance: F25: Sample	Quan Info	Found in Sample: [S25] F25: Sample	Confidence (by Search Engine): Mascot	Confidence (by Search Engine): Sequest HT	XCorr (by Search Engine): Sequest HT	#N/A	Top Apex RT [min]
		FALSE	Medium	[K].VTYSNIK.[F]		1	1	1	gene006394	gene006394 [439-445]		0	824.451	996298		Medium	Low	Medium	0.8	#N/A	25.8
FALSE	Master Protein	gene002631	gene002631	3	1	1	1	234	26.7	9.94		0		1	0	19580862	Medium	1
	Checked	Protein Group ID	# Proteins	# Unique Peptides	# Peptides	# PSMs	Group Description	Found in Sample: [S25] F25: Sample												#N/A
	FALSE	6	1	1	1	1	[Master Protein] gene002631	Medium												#N/A
		Checked	Confidence	Annotated Sequence	Modifications	# Protein Groups	# Proteins	# PSMs	Master Protein Accessions	Positions in Proteins	Modifications in Proteins	# Missed Cleavages	Theo. MH+ [Da]	Abundance: F25: Sample	Quan Info	Found in Sample: [S25] F25: Sample	Confidence (by Search Engine): Mascot	Confidence (by Search Engine): Sequest HT	XCorr (by Search Engine): Sequest HT	#N/A	Top Apex RT [min]
		FALSE	Medium	[R].SGYLEVK.[A]		1	1	1	gene002631	gene002631 [59-65]		0	795.425	19580862		Medium	n/a	Medium	0.81	#N/A	26.75
FALSE	Master Protein	gene000441	gene000441	3	1	1	1	633	68.9	6.05		0		1	0	889867	Medium	1		tripeptidyl-peptidase I [EC:3.4.14.9]
	Checked	Protein Group ID	# Proteins	# Unique Peptides	# Peptides	# PSMs	Group Description	Found in Sample: [S25] F25: Sample												#N/A
	FALSE	52	1	1	1	1	[Master Protein] gene000441	Medium												#N/A
		Checked	Confidence	Annotated Sequence	Modifications	# Protein Groups	# Proteins	# PSMs	Master Protein Accessions	Positions in Proteins	Modifications in Proteins	# Missed Cleavages	Theo. MH+ [Da]	Abundance: F25: Sample	Quan Info	Found in Sample: [S25] F25: Sample	Confidence (by Search Engine): Mascot	Confidence (by Search Engine): Sequest HT	XCorr (by Search Engine): Sequest HT	#N/A	Top Apex RT [min]
		FALSE	Medium	[R].GTSLLFSSGDSGVGAYGK.[C]		1	1	1	gene000441	gene000441 [409-426]		0	1702.83	889867		Medium	Low	Medium	1.02	#N/A	36.71
FALSE	Master Protein Rejected	gene005678	gene005678	1	1	4	0	840	96.5	5.87		0		1	0		Not Found	0
FALSE	Master Protein	gene008690	gene008690	2	1	1	1	427	48.1	9.67		0		1	0		Medium	1		small subunit ribosomal protein S5
	Checked	Protein Group ID	# Proteins	# Unique Peptides	# Peptides	# PSMs	Group Description	Found in Sample: [S25] F25: Sample												#N/A
	FALSE	50	1	1	1	1	[Master Protein] gene008690	Medium												#N/A
		Checked	Confidence	Annotated Sequence	Modifications	# Protein Groups	# Proteins	# PSMs	Master Protein Accessions	Positions in Proteins	Modifications in Proteins	# Missed Cleavages	Theo. MH+ [Da]	Abundance: F25: Sample	Quan Info	Found in Sample: [S25] F25: Sample	Confidence (by Search Engine): Mascot	Confidence (by Search Engine): Sequest HT	XCorr (by Search Engine): Sequest HT	#N/A	Top Apex RT [min]
		FALSE	Medium	[R].LEAMIPK.[D]	1xOxidation [M4]	1	1	1	gene008690	gene008690 [161-167]		0	817.449		No Quan Values	Medium	Low	Medium	0.83	#N/A
FALSE	Master Protein	gene007734	gene007734	3	1	3	1	395	42.3	5.41		0		1	0	1.03797e+06	Medium	1		cellulose 1,4-beta-cellobiosidase [EC:3.2.1.91]
	Checked	Protein Group ID	# Proteins	# Unique Peptides	# Peptides	# PSMs	Group Description	Found in Sample: [S25] F25: Sample												#N/A
	FALSE	8	1	1	1	3	[Master Protein] gene007734	Medium												#N/A
		Checked	Confidence	Annotated Sequence	Modifications	# Protein Groups	# Proteins	# PSMs	Master Protein Accessions	Positions in Proteins	Modifications in Proteins	# Missed Cleavages	Theo. MH+ [Da]	Abundance: F25: Sample	Quan Info	Found in Sample: [S25] F25: Sample	Confidence (by Search Engine): Mascot	Confidence (by Search Engine): Sequest HT	XCorr (by Search Engine): Sequest HT	#N/A	Top Apex RT [min]
		FALSE	Medium	[K].ALEQISDAGLK.[T]		1	1	3	gene007734	gene007734 [65-75]		0	1144.62	1.03797e+06		Medium	Low	Medium	0.92	#N/A	32.42
FALSE	Master Protein	gene002195	gene002195	2	1	1	1	608	64	5.08		0		1	0	3.65263e+06	Medium	1		Ran-binding protein 3
	Checked	Protein Group ID	# Proteins	# Unique Peptides	# Peptides	# PSMs	Group Description	Found in Sample: [S25] F25: Sample												#N/A
	FALSE	48	1	1	1	1	[Master Protein] gene002195	Medium												#N/A
		Checked	Confidence	Annotated Sequence	Modifications	# Protein Groups	# Proteins	# PSMs	Master Protein Accessions	Positions in Proteins	Modifications in Proteins	# Missed Cleavages	Theo. MH+ [Da]	Abundance: F25: Sample	Quan Info	Found in Sample: [S25] F25: Sample	Confidence (by Search Engine): Mascot	Confidence (by Search Engine): Sequest HT	XCorr (by Search Engine): Sequest HT	#N/A	Top Apex RT [min]
		FALSE	Medium	[K].LTSFGKPGEAFK.[S]		1	1	1	gene002195	gene002195 [277-288]		0	1281.68	3.65263e+06		Medium	Low	Medium	0.8	#N/A	34.73
FALSE	Master Protein	gene000558	gene000558	3	1	1	1	208	22.6	5.99		0		1	0	4410293	Medium	1
	Checked	Protein Group ID	# Proteins	# Unique Peptides	# Peptides	# PSMs	Group Description	Found in Sample: [S25] F25: Sample												#N/A
	FALSE	46	1	1	1	1	[Master Protein] gene000558	Medium												#N/A
		Checked	Confidence	Annotated Sequence	Modifications	# Protein Groups	# Proteins	# PSMs	Master Protein Accessions	Positions in Proteins	Modifications in Proteins	# Missed Cleavages	Theo. MH+ [Da]	Abundance: F25: Sample	Quan Info	Found in Sample: [S25] F25: Sample	Confidence (by Search Engine): Mascot	Confidence (by Search Engine): Sequest HT	XCorr (by Search Engine): Sequest HT	#N/A	Top Apex RT [min]
		FALSE	Medium	[K].VENLIK.[F]		1	1	1	gene000558	gene000558 [32-37]		0	715.435	4410293		Medium	n/a	Medium	0.89	#N/A	31.04
FALSE	Master Protein	gene003952	gene003952	1	1	1	1	699	78.2	6.07		0		1	0	4410293	Medium	1
	Checked	Protein Group ID	# Proteins	# Unique Peptides	# Peptides	# PSMs	Group Description	Found in Sample: [S25] F25: Sample												#N/A
	FALSE	45	1	1	1	1	[Master Protein] gene003952	Medium												#N/A
		Checked	Confidence	Annotated Sequence	Modifications	# Protein Groups	# Proteins	# PSMs	Master Protein Accessions	Positions in Proteins	Modifications in Proteins	# Missed Cleavages	Theo. MH+ [Da]	Abundance: F25: Sample	Quan Info	Found in Sample: [S25] F25: Sample	Confidence (by Search Engine): Mascot	Confidence (by Search Engine): Sequest HT	XCorr (by Search Engine): Sequest HT	#N/A	Top Apex RT [min]
		FALSE	Medium	[R].GALDVLK.[S]		1	1	1	gene003952	gene003952 [384-390]		0	715.435	4410293		Medium	n/a	Medium	0.96	#N/A	31.04
FALSE	Master Protein	gene000255	gene000255	4	1	1	1	311	36.1	7.47		0		1	0	3.42025e+06	Medium	1		cyclin-C
	Checked	Protein Group ID	# Proteins	# Unique Peptides	# Peptides	# PSMs	Group Description	Found in Sample: [S25] F25: Sample												#N/A
	FALSE	44	1	1	1	1	[Master Protein] gene000255	Medium												#N/A
		Checked	Confidence	Annotated Sequence	Modifications	# Protein Groups	# Proteins	# PSMs	Master Protein Accessions	Positions in Proteins	Modifications in Proteins	# Missed Cleavages	Theo. MH+ [Da]	Abundance: F25: Sample	Quan Info	Found in Sample: [S25] F25: Sample	Confidence (by Search Engine): Mascot	Confidence (by Search Engine): Sequest HT	XCorr (by Search Engine): Sequest HT	#N/A	Top Apex RT [min]
		FALSE	Medium	[-].MAANYWESTQR.[R]	1xOxidation [M1]	1	1	1	gene000255	gene000255 [1-11]		0	1372.6	3.42025e+06		Medium	n/a	Medium	0.95	#N/A	22.85
FALSE	Master Protein	gene001293	gene001293	1	1	2	1	1044	112.9	9.61		0		1	0	45618128	Medium	1		eukaryotic translation initiation factor 2C
	Checked	Protein Group ID	# Proteins	# Unique Peptides	# Peptides	# PSMs	Group Description	Found in Sample: [S25] F25: Sample												#N/A
	FALSE	10	1	1	1	2	[Master Protein] gene001293	Medium												#N/A
		Checked	Confidence	Annotated Sequence	Modifications	# Protein Groups	# Proteins	# PSMs	Master Protein Accessions	Positions in Proteins	Modifications in Proteins	# Missed Cleavages	Theo. MH+ [Da]	Abundance: F25: Sample	Quan Info	Found in Sample: [S25] F25: Sample	Confidence (by Search Engine): Mascot	Confidence (by Search Engine): Sequest HT	XCorr (by Search Engine): Sequest HT	#N/A	Top Apex RT [min]
		FALSE	Medium	[K].YGLHTICSVGSK.[I]	1xCarbamidomethyl [C7]	1	1	2	gene001293	gene001293 [697-708]		0	1321.66	45618128		Medium	n/a	Medium	0.92	#N/A	28.49
FALSE	None	gene002518	gene002518	1	1	8	1	634	70	7.43		0		1	0	25080328	Medium	1		electron-transferring-flavoprotein dehydrogenase [EC:1.5.5.1]
	Checked	Protein Group ID	# Proteins	# Unique Peptides	# Peptides	# PSMs	Group Description	Found in Sample: [S25] F25: Sample												#N/A
	FALSE	7	2	12	13	183	[Master Protein] gene001881	High												#N/A
		Checked	Confidence	Annotated Sequence	Modifications	# Protein Groups	# Proteins	# PSMs	Master Protein Accessions	Positions in Proteins	Modifications in Proteins	# Missed Cleavages	Theo. MH+ [Da]	Abundance: F25: Sample	Quan Info	Found in Sample: [S25] F25: Sample	Confidence (by Search Engine): Mascot	Confidence (by Search Engine): Sequest HT	XCorr (by Search Engine): Sequest HT	#N/A	Top Apex RT [min]
		FALSE	High	[R].AGGWSEVTANDVPDQK.[N]		1	1	8	gene001881	gene001881 [423-438]		0	1673.78	3915024		High	High	High	2.17	#N/A	32.4
		FALSE	High	[K].ALTTVVSTVPYLQDK.[N]		1	1	5	gene001881	gene001881 [673-687]		0	1634.9	5624324		High	High	High	2.17	#N/A	37.71
		FALSE	High	[R].FASGYTSPDIYTGNAK.[L]		1	1	20	gene001881	gene001881 [125-140]		0	1691.79	62113271		High	High	High	2.36	#N/A	33.21
		FALSE	High	[R].GGPMATYLVSASK.[R]		1	1	11	gene001881	gene001881 [455-467]		0	1281.65	29562522		High	High	Medium	1.63	#N/A	35.66
		FALSE	High	[R].GGPMATYLVSASK.[R]	1xOxidation [M4]	1	1	16	gene001881	gene001881 [455-467]		0	1297.65	40654412		High	High	High	2.29	#N/A	31.21
		FALSE	Medium	[R].GGPMATYLVSASKR.[N]	1xOxidation [M4]	1	1	1	gene001881	gene001881 [455-468]		1	1453.75	929697		Medium	Low	Medium	0.83	#N/A	34.95
		FALSE	High	[K].ILALALPEAQPR.[F]		1	1	16	gene001881	gene001881 [803-814]		0	1291.77	49895708		High	High	High	2.59	#N/A	38.11
		FALSE	High	[R].INSGSAVVDLNTR.[V]		1	1	20	gene001881	gene001881 [753-765]		0	1345.71	66897364		High	High	High	2.39	#N/A	31.51
		FALSE	Medium	[R].QLQWTAR.[V]		2	2	2	gene001881; gene001376	gene001881 [633-639]; gene001376 [610-616]		0	902.484	7.00078e+06	Shared	Medium	Low	Medium	1.07	#N/A	32.48
		FALSE	High	[R].SGIGPSDQLEVVK.[S]		1	1	15	gene001881	gene001881 [531-543]		0	1328.71	132169896		High	High	Medium	1.85	#N/A	33.49
		FALSE	Medium	[K].SSDMAAATKR.[V]		1	1	4	gene001881	gene001881 [382-391]		1	1037.5	3.27485e+06		Medium	Medium	Medium	1.07	#N/A	28.8
		FALSE	High	[K].SSDMAAATKR.[V]	1xOxidation [M4]	1	1	41	gene001881	gene001881 [382-391]		1	1053.5	6.3265e+06		High	High	High	2.59	#N/A	23.42
		FALSE	Medium	[KR].VLLIEK.[GA]		1	2	16	gene001881	gene001881 [294-299]; gene002518 [120-125]		0	714.476	25080328		Medium	n/a	Medium	1.48	#N/A	33.54
		FALSE	High	[R].VILSAGTFGSAK.[I]		1	1	6	gene001881	gene001881 [515-526]		0	1150.65	87092928		High	High	Medium	1.31	#N/A	34.73
		FALSE	High	[R].YYQEGFEVLASGLR.[A]		1	1	2	gene001881	gene001881 [409-422]		0	1631.81	815428		High	High	High	2.17	#N/A	39.59
FALSE	Master Protein	gene003729	gene003729	1	1	1	1	854	95.5	6.84		0		1	0		Medium	1
	Checked	Protein Group ID	# Proteins	# Unique Peptides	# Peptides	# PSMs	Group Description	Found in Sample: [S25] F25: Sample												#N/A
	FALSE	40	1	1	1	1	[Master Protein] gene003729	Medium												#N/A
		Checked	Confidence	Annotated Sequence	Modifications	# Protein Groups	# Proteins	# PSMs	Master Protein Accessions	Positions in Proteins	Modifications in Proteins	# Missed Cleavages	Theo. MH+ [Da]	Abundance: F25: Sample	Quan Info	Found in Sample: [S25] F25: Sample	Confidence (by Search Engine): Mascot	Confidence (by Search Engine): Sequest HT	XCorr (by Search Engine): Sequest HT	#N/A	Top Apex RT [min]
		FALSE	Medium	[R].ITPSSVK.[I]		1	1	1	gene003729	gene003729 [732-738]		0	731.43		No Quan Values	Medium	Low	Medium	1.16	#N/A
FALSE	Master Protein	gene009081	gene009081	1	1	4	1	408	45.9	4.86		0		1	0	4410293	Medium	1		inositol-polyphosphate multikinase [EC:2.7.1.140 2.7.1.151]
	Checked	Protein Group ID	# Proteins	# Unique Peptides	# Peptides	# PSMs	Group Description	Found in Sample: [S25] F25: Sample												#N/A
	FALSE	15	1	1	1	4	[Master Protein] gene009081	Medium												#N/A
		Checked	Confidence	Annotated Sequence	Modifications	# Protein Groups	# Proteins	# PSMs	Master Protein Accessions	Positions in Proteins	Modifications in Proteins	# Missed Cleavages	Theo. MH+ [Da]	Abundance: F25: Sample	Quan Info	Found in Sample: [S25] F25: Sample	Confidence (by Search Engine): Mascot	Confidence (by Search Engine): Sequest HT	XCorr (by Search Engine): Sequest HT	#N/A	Top Apex RT [min]
		FALSE	Medium	[R].VQEVLK.[K]		1	1	4	gene009081	gene009081 [276-281]		0	715.435	4410293		Medium	n/a	Medium	1.2	#N/A	31.04
FALSE	Master Protein	gene010290	gene010290	5	1	1	1	433	43.8	5.14		0		1	0	432753	Medium	1		glucan endo-1,3-beta-D-glucosidase [EC:3.2.1.39]
	Checked	Protein Group ID	# Proteins	# Unique Peptides	# Peptides	# PSMs	Group Description	Found in Sample: [S25] F25: Sample												#N/A
	FALSE	38	1	1	1	1	[Master Protein] gene010290	Medium												#N/A
		Checked	Confidence	Annotated Sequence	Modifications	# Protein Groups	# Proteins	# PSMs	Master Protein Accessions	Positions in Proteins	Modifications in Proteins	# Missed Cleavages	Theo. MH+ [Da]	Abundance: F25: Sample	Quan Info	Found in Sample: [S25] F25: Sample	Confidence (by Search Engine): Mascot	Confidence (by Search Engine): Sequest HT	XCorr (by Search Engine): Sequest HT	#N/A	Top Apex RT [min]
		FALSE	Medium	[R].NSPAGIAAGSNVGTGPDTIVR.[Y]		1	1	1	gene010290	gene010290 [132-152]		0	1954	432753		Medium	Low	Medium	0.83	#N/A	33.32
FALSE	Master Protein	gene007502	gene007502	4	1	1	1	251	28.5	9.16		0		1	0	795373	Medium	1
	Checked	Protein Group ID	# Proteins	# Unique Peptides	# Peptides	# PSMs	Group Description	Found in Sample: [S25] F25: Sample												#N/A
	FALSE	16	1	1	1	1	[Master Protein] gene007502	Medium												#N/A
		Checked	Confidence	Annotated Sequence	Modifications	# Protein Groups	# Proteins	# PSMs	Master Protein Accessions	Positions in Proteins	Modifications in Proteins	# Missed Cleavages	Theo. MH+ [Da]	Abundance: F25: Sample	Quan Info	Found in Sample: [S25] F25: Sample	Confidence (by Search Engine): Mascot	Confidence (by Search Engine): Sequest HT	XCorr (by Search Engine): Sequest HT	#N/A	Top Apex RT [min]
		FALSE	Medium	[R].SLDNDKREK.[A]		1	1	1	gene007502	gene007502 [29-37]		2	1104.56	795373		Medium	n/a	Medium	0.86	#N/A	25.12
FALSE	Master Protein	gene008867	gene008867	2	1	1	1	658	74.2	8.91		0		1	0	2.88486e+06	Medium	1
	Checked	Protein Group ID	# Proteins	# Unique Peptides	# Peptides	# PSMs	Group Description	Found in Sample: [S25] F25: Sample												#N/A
	FALSE	33	1	1	1	1	[Master Protein] gene008867	Medium												#N/A
		Checked	Confidence	Annotated Sequence	Modifications	# Protein Groups	# Proteins	# PSMs	Master Protein Accessions	Positions in Proteins	Modifications in Proteins	# Missed Cleavages	Theo. MH+ [Da]	Abundance: F25: Sample	Quan Info	Found in Sample: [S25] F25: Sample	Confidence (by Search Engine): Mascot	Confidence (by Search Engine): Sequest HT	XCorr (by Search Engine): Sequest HT	#N/A	Top Apex RT [min]
		FALSE	Medium	[R].ETQEQLKQSQSDLRK.[A]		1	1	1	gene008867	gene008867 [346-360]		2	1817.94	2.88486e+06		Medium	n/a	Medium	0.83	#N/A	34.64
FALSE	Master Protein	gene003583	gene003583	2	1	1	1	817	89.3	5.15		0		1	0	753563	Medium	1
	Checked	Protein Group ID	# Proteins	# Unique Peptides	# Peptides	# PSMs	Group Description	Found in Sample: [S25] F25: Sample												#N/A
	FALSE	18	1	1	1	1	[Master Protein] gene003583	Medium												#N/A
		Checked	Confidence	Annotated Sequence	Modifications	# Protein Groups	# Proteins	# PSMs	Master Protein Accessions	Positions in Proteins	Modifications in Proteins	# Missed Cleavages	Theo. MH+ [Da]	Abundance: F25: Sample	Quan Info	Found in Sample: [S25] F25: Sample	Confidence (by Search Engine): Mascot	Confidence (by Search Engine): Sequest HT	XCorr (by Search Engine): Sequest HT	#N/A	Top Apex RT [min]
		FALSE	Medium	[K].LSPVTITPGGVDDNQIK.[N]		1	1	1	gene003583	gene003583 [320-336]		0	1753.93	753563		Medium	Low	Medium	0.91	#N/A	35.28
FALSE	Master Protein Candidate Rejected	gene000508	gene000508	2	1	4	0	359	40.3	5.15		0		1	0		Not Found	0		[histone H3]-lysine4/36 N-trimethyltransferase SMYD [EC:2.1.1.354 2.1.1.357]
FALSE	Master Protein	gene002771	gene002771	2	1	2	1	601	65.9	8.78		0		1	0	915854	Medium	1		transcription factor RLM1
	Checked	Protein Group ID	# Proteins	# Unique Peptides	# Peptides	# PSMs	Group Description	Found in Sample: [S25] F25: Sample												#N/A
	FALSE	20	1	1	1	2	[Master Protein] gene002771	Medium												#N/A
		Checked	Confidence	Annotated Sequence	Modifications	# Protein Groups	# Proteins	# PSMs	Master Protein Accessions	Positions in Proteins	Modifications in Proteins	# Missed Cleavages	Theo. MH+ [Da]	Abundance: F25: Sample	Quan Info	Found in Sample: [S25] F25: Sample	Confidence (by Search Engine): Mascot	Confidence (by Search Engine): Sequest HT	XCorr (by Search Engine): Sequest HT	#N/A	Top Apex RT [min]
		FALSE	Medium	[R].SQSVDVGAVSR.[S]		1	1	2	gene002771	gene002771 [363-373]		0	1104.56	915854		Medium	Low	Medium	0.97	#N/A	25.56
FALSE	Master Protein	gene009805	gene009805	1	1	1	1	2127	234.5	8.09		0		1	0	1.52221e+06	Medium	1		separase [EC:3.4.22.49]
	Checked	Protein Group ID	# Proteins	# Unique Peptides	# Peptides	# PSMs	Group Description	Found in Sample: [S25] F25: Sample												#N/A
	FALSE	14	1	1	1	1	[Master Protein] gene009805	Medium												#N/A
		Checked	Confidence	Annotated Sequence	Modifications	# Protein Groups	# Proteins	# PSMs	Master Protein Accessions	Positions in Proteins	Modifications in Proteins	# Missed Cleavages	Theo. MH+ [Da]	Abundance: F25: Sample	Quan Info	Found in Sample: [S25] F25: Sample	Confidence (by Search Engine): Mascot	Confidence (by Search Engine): Sequest HT	XCorr (by Search Engine): Sequest HT	#N/A	Top Apex RT [min]
		FALSE	Medium	[R].TEMEGVLETIK.[E]	1xOxidation [M3]	1	1	1	gene009805	gene009805 [865-875]		0	1265.63	1.52221e+06		Medium	n/a	Medium	0.81	#N/A	33.23
FALSE	Master Protein	gene002782	gene002782	3	1	1	1	319	35.7	5.72		0		1	0	1710244	Medium	1
	Checked	Protein Group ID	# Proteins	# Unique Peptides	# Peptides	# PSMs	Group Description	Found in Sample: [S25] F25: Sample												#N/A
	FALSE	29	1	1	1	1	[Master Protein] gene002782	Medium												#N/A
		Checked	Confidence	Annotated Sequence	Modifications	# Protein Groups	# Proteins	# PSMs	Master Protein Accessions	Positions in Proteins	Modifications in Proteins	# Missed Cleavages	Theo. MH+ [Da]	Abundance: F25: Sample	Quan Info	Found in Sample: [S25] F25: Sample	Confidence (by Search Engine): Mascot	Confidence (by Search Engine): Sequest HT	XCorr (by Search Engine): Sequest HT	#N/A	Top Apex RT [min]
		FALSE	Medium	[K].MKLEACLDQVK.[E]	1xCarbamidomethyl [C6]; 1xOxidation [M1]	1	1	1	gene002782	gene002782 [189-199]		1	1350.68	1710244		Medium	Low	Medium	0.96	#N/A	33.54
FALSE	Master Protein	gene005367	gene005367	1	1	5	1	565	60.8	5.88	28		1		0	30260840	Medium	1
	Checked	Protein Group ID	# Proteins	# Unique Peptides	# Peptides	# PSMs	Group Description	Found in Sample: [S25] F25: Sample												#N/A
	FALSE	53	1	1	1	5	[Master Protein] gene005367	Medium												#N/A
		Checked	Confidence	Annotated Sequence	Modifications	# Protein Groups	# Proteins	# PSMs	Master Protein Accessions	Positions in Proteins	Modifications in Proteins	# Missed Cleavages	Theo. MH+ [Da]	Abundance: F25: Sample	Quan Info	Found in Sample: [S25] F25: Sample	Confidence (by Search Engine): Mascot	Confidence (by Search Engine): Sequest HT	XCorr (by Search Engine): Sequest HT	#N/A	Top Apex RT [min]
		FALSE	Medium	[-].MAVSEGR.[H]		1	1	5	gene005367	gene005367 [1-7]		0	749.361	30260840		Medium	Medium	Low	0.54	#N/A	25.51
FALSE	Master Protein	gene007124	gene007124	1	1	2	1	1261	134.7	9.6	19		1		0	1.31564e+06	Medium	1
	Checked	Protein Group ID	# Proteins	# Unique Peptides	# Peptides	# PSMs	Group Description	Found in Sample: [S25] F25: Sample												#N/A
	FALSE	34	1	1	1	2	[Master Protein] gene007124	Medium												#N/A
		Checked	Confidence	Annotated Sequence	Modifications	# Protein Groups	# Proteins	# PSMs	Master Protein Accessions	Positions in Proteins	Modifications in Proteins	# Missed Cleavages	Theo. MH+ [Da]	Abundance: F25: Sample	Quan Info	Found in Sample: [S25] F25: Sample	Confidence (by Search Engine): Mascot	Confidence (by Search Engine): Sequest HT	XCorr (by Search Engine): Sequest HT	#N/A	Top Apex RT [min]
		FALSE	Medium	[R].LSGRGGQR.[G]		1	1	2	gene007124	gene007124 [1207-1214]		1	830.459	1.31564e+06		Medium	Medium	Low	0.54	#N/A	24.33
FALSE	Master Protein	gene008894	gene008894	2	1	1	1	355	38.4	6.04	18		1		0	4410293	Medium	1		Prp8 binding protein
	Checked	Protein Group ID	# Proteins	# Unique Peptides	# Peptides	# PSMs	Group Description	Found in Sample: [S25] F25: Sample												#N/A
	FALSE	37	1	1	1	1	[Master Protein] gene008894	Medium												#N/A
		Checked	Confidence	Annotated Sequence	Modifications	# Protein Groups	# Proteins	# PSMs	Master Protein Accessions	Positions in Proteins	Modifications in Proteins	# Missed Cleavages	Theo. MH+ [Da]	Abundance: F25: Sample	Quan Info	Found in Sample: [S25] F25: Sample	Confidence (by Search Engine): Mascot	Confidence (by Search Engine): Sequest HT	XCorr (by Search Engine): Sequest HT	#N/A	Top Apex RT [min]
		FALSE	Medium	[R].GAVLDLK.[W]		1	1	1	gene008894	gene008894 [107-113]		0	715.435	4410293		Medium	Medium	n/a		#N/A	31.04
FALSE	Master Protein	gene004100	gene004100	1	1	1	1	1252	139.2	10.07	17		1		0	33840364	Medium	1
	Checked	Protein Group ID	# Proteins	# Unique Peptides	# Peptides	# PSMs	Group Description	Found in Sample: [S25] F25: Sample												#N/A
	FALSE	36	1	1	1	1	[Master Protein] gene004100	Medium												#N/A
		Checked	Confidence	Annotated Sequence	Modifications	# Protein Groups	# Proteins	# PSMs	Master Protein Accessions	Positions in Proteins	Modifications in Proteins	# Missed Cleavages	Theo. MH+ [Da]	Abundance: F25: Sample	Quan Info	Found in Sample: [S25] F25: Sample	Confidence (by Search Engine): Mascot	Confidence (by Search Engine): Sequest HT	XCorr (by Search Engine): Sequest HT	#N/A	Top Apex RT [min]
		FALSE	Medium	[K].ADEQPGLR.[S]		1	1	1	gene004100	gene004100 [825-832]		0	885.442	33840364		Medium	Medium	Low	0.79	#N/A	27.44
FALSE	Master Protein Rejected	gene005352	gene005352	3	1	1	0	278	30.7	7.25	15		1		0		Not Found	0
FALSE	Master Protein Rejected	gene002570	gene002570	0	1	1	0	1942	215.5	6.58	0		1		0		Not Found	0		exocyst complex component 1

## Sheet: Cel3
Checked	Master	Accession	Description	Coverage [%]	# Peptides	# PSMs	# Unique Peptides	# AAs	MW [kDa]	calc. pI	Score Mascot: Mascot	Score Sequest HT: Sequest HT	# Peptides (by Search Engine): Mascot	# Peptides (by Search Engine): Sequest HT	# Razor Peptides	Abundance: F26: Sample	Found in Sample: [S26] F26: Sample	# Protein Groups	Modifications	KO annotation
FALSE	Master Protein	gene006394	gene006394	68	29	437	29	455	49.4	5.27	5414	242.38	24	28	0	7.72573e+09	High	1		cellulose 1,4-beta-cellobiosidase [EC:3.2.1.91]
	Checked	Protein Group ID	# Proteins	# Unique Peptides	# Peptides	# PSMs	Group Description	Found in Sample: [S26] F26: Sample												#N/A
	FALSE	5	1	29	29	437	[Master Protein] gene006394	High												#N/A
		Checked	Confidence	Annotated Sequence	Modifications	# Protein Groups	# Proteins	# PSMs	Master Protein Accessions	Positions in Proteins	Modifications in Proteins	# Missed Cleavages	Theo. MH+ [Da]	Abundance: F26: Sample	Quan Info	Found in Sample: [S26] F26: Sample	Confidence (by Search Engine): Mascot	Confidence (by Search Engine): Sequest HT	XCorr (by Search Engine): Sequest HT	#N/A	Top Apex RT [min]
		FALSE	High	[K].ANSEGWVPSK.[T]		1	1	58	gene006394	gene006394 [207-216]		0	1074.52	2.28001e+09		High	High	High	2.03	#N/A	22.08
		FALSE	High	[K].ANSEGWVPSKTDQNSGVGNK.[G]		1	1	56	gene006394	gene006394 [207-226]		1	2074.98	1.82531e+09		High	High	High	4.1	#N/A	21.76
		FALSE	High	[K].DGYFVCETTDCGGTYSDNR.[Y]	2xCarbamidomethyl [C6; C11]	1	1	27	gene006394	gene006394 [253-271]		0	2216.85	1.00096e+08		High	High	High	4.32	#N/A	29.99
		FALSE	High	[R].DPSEPGVARGECDVDGSKPEQVR.[E]	1xCarbamidomethyl [C12]	1	1	2	gene006394	gene006394 [409-431]		1	2484.14	3378195		High	Low	High	2.39	#N/A	22.19
		FALSE	High	[R].FDEMGGLK.[K]		1	1	8	gene006394	gene006394 [365-372]		0	896.418	63756568		High	High	Medium	1.37	#N/A	24.72
		FALSE	High	[R].FDEMGGLK.[K]	1xOxidation [M4]	1	1	10	gene006394	gene006394 [365-372]		0	912.413	6.50039e+06		High	High	Medium	0.88	#N/A	23.08
		FALSE	High	[R].FDEMGGLKK.[M]		1	1	6	gene006394	gene006394 [365-373]		1	1024.51	8538332		High	High	Medium	1.89	#N/A	20.9
		FALSE	High	[R].FDEMGGLKK.[M]	1xOxidation [M4]	1	1	4	gene006394	gene006394 [365-373]		1	1040.51	4653211		High	High	Medium	1.26	#N/A	19.46
		FALSE	High	[K].FRNDHQYGTNIGSR.[L]		1	1	8	gene006394	gene006394 [114-127]		1	1664.79	33674469		High	High	High	2.92	#N/A	19.97
		FALSE	High	[K].GACCAEMDLWEANSMSFALTPHPCQK.[D]	3xCarbamidomethyl [C3; C4; C24]	1	1	2	gene006394	gene006394 [227-252]		0	3011.26	1.48543e+06		High	High	Medium	1.05	#N/A	37
		FALSE	High	[K].GACCAEMDLWEANSMSFALTPHPCQK.[D]	3xCarbamidomethyl [C3; C4; C24]; 1xOxidation [M]	1	1	14	gene006394	gene006394 [227-252]		0	3027.26	1.26931e+07		High	High	High	3.74	#N/A	34.73
		FALSE	High	[K].GACCAEMDLWEANSMSFALTPHPCQK.[D]	3xCarbamidomethyl [C3; C4; C24]; 2xOxidation [M7; M15]	1	1	9	gene006394	gene006394 [227-252]		0	3043.25	15411040		High	High	High	2.47	#N/A	32.84
		FALSE	High	[R].GECDVDGSKPEQVR.[E]	1xCarbamidomethyl [C3]	1	1	2	gene006394	gene006394 [418-431]		0	1575.71	5029181		High	High	High	2.69	#N/A	19.49
		FALSE	Medium	[R].GECDVDGSKPEQVREKFR.[N]	1xCarbamidomethyl [C3]	1	1	2	gene006394	gene006394 [418-435]		2	2136.01	6.14321e+06		Medium	Low	Medium	2.51	#N/A	20.93
		FALSE	High	[R].HGNTGFYGK.[G]		1	1	20	gene006394	gene006394 [288-296]		0	980.458	7.71425e+06		High	High	High	2.13	#N/A	19.29
		FALSE	Medium	[K].KFEVPK.[S]		1	1	2	gene006394	gene006394 [332-337]		1	747.44	4553538		Medium	n/a	Medium	1.22	#N/A	19.67
		FALSE	High	[R].KFTVVTQFHGSGTSLDSISQYFIQDGK.[K]		1	1	3	gene006394	gene006394 [305-331]		1	2990.49	2.57414e+06		High	High	Medium	1.93	#N/A	36.11
		FALSE	High	[R].KFTVVTQFHGSGTSLDSISQYFIQDGKK.[F]		1	1	2	gene006394	gene006394 [305-332]		2	3118.58	1.66076e+06		High	High	Medium	1.29	#N/A	34.1
		FALSE	High	[R].LYLMNGADK.[Y]		1	1	7	gene006394	gene006394 [128-136]		0	1024.51	125777528		High	High	Medium	1.31	#N/A	25.35
		FALSE	Medium	[R].LYLMNGADK.[Y]	1xOxidation [M4]	1	1	2	gene006394	gene006394 [128-136]		0	1040.51	27380310		Medium	Medium	Medium	0.84	#N/A	24.13
		FALSE	High	[K].MGEATGKPMVLVMSVWDDAYANMLWLDGQR.[Y]	4xOxidation [M1; M9; M13; M23]	1	1	2	gene006394	gene006394 [374-403]		0	3448.57	1.05126e+06		High	High	n/a		#N/A	40.07
		FALSE	Medium	[R].NAKVTYSNIKFGPIGSTYNL.[-]		1	1	3	gene006394	gene006394 [436-455]		2	2187.14	14262173		Medium	Medium	Medium	1.89	#N/A	32.99
		FALSE	High	[K].NCAIEGADYSGTYGVTTSGNAVTLK.[F]	1xCarbamidomethyl [C2]	1	1	21	gene006394	gene006394 [89-113]		0	2549.18	3.26303e+08		High	High	High	4.5	#N/A	31.22
		FALSE	High	[K].NCAIEGADYSGTYGVTTSGNAVTLKFR.[N]	1xCarbamidomethyl [C2]	1	1	2	gene006394	gene006394 [89-115]		1	2852.35	1.90876e+06		High	High	High	3.1	#N/A	32.17
		FALSE	High	[R].NDHQYGTNIGSR.[L]		1	1	3	gene006394	gene006394 [116-127]		0	1361.62	3.47033e+06		High	High	Medium	1.86	#N/A	19.54
		FALSE	High	[K].VTYSNIK.[F]		1	1	2	gene006394	gene006394 [439-445]		0	824.451	5004477		High	High	Medium	0.87	#N/A	19.83
		FALSE	Medium	[K].VTYSNIKFGPIGSTYNL.[-]		1	1	3	gene006394	gene006394 [439-455]		1	1873.97	28703358		Medium	Low	Medium	1.57	#N/A	36.11
		FALSE	Medium	[K].WISGKANSEGWVPSK.[T]		1	1	7	gene006394	gene006394 [202-216]		1	1645.83	3.40494e+07		Medium	Medium	Medium	1.7	#N/A	25.72
		FALSE	Medium	[K].WISGKANSEGWVPSKTDQNSGVGNK.[G]		1	1	2	gene006394	gene006394 [202-226]		2	2646.29	7.54924e+06		Medium	Low	Medium	1.93	#N/A	24.47
		FALSE	High	[R].WTHVVNGYQNCYTGNEWDTTVCPDADTCTK.[N]	3xCarbamidomethyl [C11; C22; C28]	1	1	4	gene006394	gene006394 [59-88]		0	3592.48	3469346		High	High	High	3.54	#N/A	31.16
		FALSE	High	[R].YAGSCDPDGCDLNPFR.[H]	2xCarbamidomethyl [C5; C10]	1	1	38	gene006394	gene006394 [272-287]		0	1843.74	3.3449e+08		High	High	High	3.38	#N/A	31.26
		FALSE	High	[K].YGTGYCDSQCAR.[D]	2xCarbamidomethyl [C6; C10]	1	1	6	gene006394	gene006394 [187-198]		0	1437.55	3.61167e+06		High	High	High	2.91	#N/A	20.37
		FALSE	High	[R].YPLDRDPSEPGVAR.[G]		1	1	88	gene006394	gene006394 [404-417]		1	1571.78	2.39311e+09		High	High	Medium	2.13	#N/A	23.39
		FALSE	High	[R].YPLDRDPSEPGVARGECDVDGSKPEQVR.[E]	1xCarbamidomethyl [C17]	1	1	12	gene006394	gene006394 [404-431]		2	3128.47	32407264		High	Medium	High	3.3	#N/A	24.39
FALSE	Master Protein	gene003269	gene003269	43	21	228	21	764	81.3	5.15	3730	164.42	18	21	0	1.94678e+09	High	1
	Checked	Protein Group ID	# Proteins	# Unique Peptides	# Peptides	# PSMs	Group Description	Found in Sample: [S26] F26: Sample												#N/A
	FALSE	47	1	21	21	228	[Master Protein] gene003269	High												#N/A
		Checked	Confidence	Annotated Sequence	Modifications	# Protein Groups	# Proteins	# PSMs	Master Protein Accessions	Positions in Proteins	Modifications in Proteins	# Missed Cleavages	Theo. MH+ [Da]	Abundance: F26: Sample	Quan Info	Found in Sample: [S26] F26: Sample	Confidence (by Search Engine): Mascot	Confidence (by Search Engine): Sequest HT	XCorr (by Search Engine): Sequest HT	#N/A	Top Apex RT [min]
		FALSE	High	[K].ASNLYMENTWLWAADHDIEDSK.[N]	1xOxidation [M6]	1	1	2	gene003269	gene003269 [559-580]		0	2625.16	1.89371e+06		High	High	Medium	1.95	#N/A	35.82
		FALSE	Medium	[R].CLQGCASTTTTPAVVYFPPGTYIISK.[S]	2xCarbamidomethyl [C1; C5]	1	1	2	gene003269	gene003269 [72-97]		0	2832.39	1.8054e+06		Medium	Low	Medium	1.66	#N/A	37.69
		FALSE	High	[K].DFGAKGDGSTDDTAAITAAMNTPDNR.[C]		1	1	4	gene003269	gene003269 [46-71]		1	2612.15	11580428		High	High	High	3.43	#N/A	30.71
		FALSE	High	[K].DFGAKGDGSTDDTAAITAAMNTPDNR.[C]	1xOxidation [M20]	1	1	6	gene003269	gene003269 [46-71]		1	2628.15	13630008		High	High	High	4.16	#N/A	27.09
		FALSE	High	[K].DTPVGITTAYESGAKPDTAASIILENVQLQNVPVAVK.[G]		1	1	3	gene003269	gene003269 [287-323]		0	3810.02	3.40606e+06		High	High	Medium	1.66	#N/A	41.06
		FALSE	High	[K].GDAATDDTAALQSAINSAASAGK.[V]		1	1	16	gene003269	gene003269 [399-421]		0	2105.99	109881848		High	High	High	4.42	#N/A	34.62
		FALSE	High	[K].GDGSTDDTAAITAAMNTPDNR.[C]		1	1	14	gene003269	gene003269 [51-71]		0	2093.9	42925574		High	High	High	4.67	#N/A	29.81
		FALSE	High	[K].GDGSTDDTAAITAAMNTPDNR.[C]	1xOxidation [M15]	1	1	22	gene003269	gene003269 [51-71]		0	2109.9	31448586		High	High	High	3.35	#N/A	25.48
		FALSE	Medium	[K].GPGGTLLEGGSLTIEAWGQGHQYTPDGPSAFQK.[T]		1	1	1	gene003269	gene003269 [324-356]		0	3356.62	1.02172e+06		Medium	Low	Medium	1.04	#N/A	36.84
		FALSE	High	[K].IVGEGYPIIVANGEAFGDMNNPKPVLQVGAK.[S]	1xOxidation [M19]	1	1	5	gene003269	gene003269 [444-474]		0	3213.66	1.07451e+07		High	High	High	3.23	#N/A	35.19
		FALSE	High	[K].NTQITIYSGR.[G]		1	1	4	gene003269	gene003269 [581-590]		0	1152.6	34393468		High	High	Medium	1.34	#N/A	24.35
		FALSE	High	[R].NVKDFGAKGDGSTDDTAAITAAMNTPDNR.[C]		1	1	12	gene003269	gene003269 [43-71]		2	2953.36	2.91227e+07		High	High	High	3.63	#N/A	27.98
		FALSE	High	[R].NVKDFGAKGDGSTDDTAAITAAMNTPDNR.[C]	1xOxidation [M23]	1	1	13	gene003269	gene003269 [43-71]		2	2969.35	2.90555e+07		High	High	High	4.35	#N/A	25.07
		FALSE	High	[R].SKPQYEDLSASDIVSTR.[S]		1	1	25	gene003269	gene003269 [377-393]		0	1895.93	287434884		High	High	High	2.55	#N/A	27.34
		FALSE	High	[K].SIVPPYFTQMVGDPK.[D]		1	1	4	gene003269	gene003269 [98-112]		0	1678.85	78283008		High	Medium	High	1.91	#N/A	36.73
		FALSE	Medium	[K].SIVPPYFTQMVGDPK.[D]	1xOxidation [M10]	1	1	10	gene003269	gene003269 [98-112]		0	1694.85	6.42596e+07		Medium	Medium	Medium	1.73	#N/A	33.2
		FALSE	Medium	[K].SIVPPYFTQMVGDPKDRPVIK.[A]		1	1	1	gene003269	gene003269 [98-118]		1	2387.28	1.74813e+06		Medium	Low	Medium	1.32	#N/A	33.49
		FALSE	Medium	[K].SIVPPYFTQMVGDPKDRPVIK.[A]	1xOxidation [M10]	1	1	2	gene003269	gene003269 [98-118]		1	2403.27	6269104		Medium	Low	Medium	1.65	#N/A	30.59
		FALSE	High	[R].SSGAKGDAATDDTAALQSAINSAASAGK.[V]		1	1	12	gene003269	gene003269 [394-421]		1	2536.21	1.13409e+08		High	High	High	4.55	#N/A	30.92
		FALSE	High	[K].TITPNKRPDSLVR.[N]		1	1	15	gene003269	gene003269 [357-369]		1	1496.85	1.85193e+08		High	High	Medium	2.34	#N/A	20.2
		FALSE	High	[R].VGGFTGSDFQVAQCLK.[Q]	1xCarbamidomethyl [C14]	1	1	10	gene003269	gene003269 [520-535]		0	1713.83	5.85228e+07		High	High	High	2.51	#N/A	32.34
		FALSE	High	[R].VGGFTGSDFQVAQCLKQPGSPNIDTK.[C]	1xCarbamidomethyl [C14]	1	1	6	gene003269	gene003269 [520-545]		1	2751.34	18084790		High	High	High	2.6	#N/A	31.64
		FALSE	High	[K].VLFLDHGVYK.[V]		1	1	14	gene003269	gene003269 [422-431]		0	1190.66	3.91231e+08		High	High	Medium	1.84	#N/A	27.75
		FALSE	High	[K].VLFLDHGVYKVTSTLSIPAGSK.[I]		1	1	3	gene003269	gene003269 [422-443]		1	2332.29	3569003		High	High	High	2.59	#N/A	33.18
		FALSE	High	[K].VTSTLSIPAGSK.[I]		1	1	11	gene003269	gene003269 [432-443]		0	1160.65	409685472		High	High	High	2.2	#N/A	24.02
		FALSE	High	[K].WQDNVNVFPANIMLFR.[T]		1	1	4	gene003269	gene003269 [747-762]		0	1963.98	1.8278e+06		High	High	High	2.47	#N/A	42.51
		FALSE	High	[K].WQDNVNVFPANIMLFR.[T]	1xOxidation [M13]	1	1	7	gene003269	gene003269 [747-762]		0	1979.98	6.35708e+06		High	High	High	2.26	#N/A	40.46
FALSE	Master Protein	gene007734	gene007734	40	17	123	17	395	42.3	5.41	1369	51.54	13	17	0	1.47933e+09	High	1		cellulose 1,4-beta-cellobiosidase [EC:3.2.1.91]
	Checked	Protein Group ID	# Proteins	# Unique Peptides	# Peptides	# PSMs	Group Description	Found in Sample: [S26] F26: Sample												#N/A
	FALSE	7	1	17	17	123	[Master Protein] gene007734	High												#N/A
		Checked	Confidence	Annotated Sequence	Modifications	# Protein Groups	# Proteins	# PSMs	Master Protein Accessions	Positions in Proteins	Modifications in Proteins	# Missed Cleavages	Theo. MH+ [Da]	Abundance: F26: Sample	Quan Info	Found in Sample: [S26] F26: Sample	Confidence (by Search Engine): Mascot	Confidence (by Search Engine): Sequest HT	XCorr (by Search Engine): Sequest HT	#N/A	Top Apex RT [min]
		FALSE	High	[K].ALEQISDAGLK.[T]		1	1	19	gene007734	gene007734 [65-75]		0	1144.62	280300516		High	High	High	2.23	#N/A	25.88
		FALSE	High	[K].ALEQISDAGLKTQAAK.[V]		1	1	4	gene007734	gene007734 [65-80]		1	1643.9	5.76366e+07		High	High	High	2.31	#N/A	23.92
		FALSE	High	[K].ASNGELKYNELSR.[Y]		1	1	4	gene007734	gene007734 [128-140]		1	1480.74	7228066		High	High	High	2.52	#N/A	21.77
		FALSE	Medium	[R].EEVNKALEQISDAGLK.[T]		1	1	2	gene007734	gene007734 [60-75]		1	1743.91	7029230		Medium	Medium	Medium	1.38	#N/A	29.68
		FALSE	High	[R].EEWGNWCNVK.[G]	1xCarbamidomethyl [C7]	1	1	6	gene007734	gene007734 [311-320]		0	1321.56	10076842		High	High	Medium	1.82	#N/A	29.59
		FALSE	Medium	[K].LDASTNVFK.[K]		1	1	1	gene007734	gene007734 [40-48]		0	994.52	79694488		Medium	Low	Medium	0.87	#N/A	25.12
		FALSE	High	[K].LDASTNVFKK.[Y]		1	1	3	gene007734	gene007734 [40-49]		1	1122.62	148600684		High	High	Medium	1.29	#N/A	21.69
		FALSE	Medium	[K].LHANTFYREEVNK.[A]		1	1	2	gene007734	gene007734 [52-64]		1	1620.81	6.78269e+07		Medium	Low	Medium	1.53	#N/A	21.15
		FALSE	High	[R].NAVTGLREEWGNWCNVK.[G]	1xCarbamidomethyl [C14]	1	1	8	gene007734	gene007734 [304-320]		1	2032.97	2.36079e+07		High	High	High	2.06	#N/A	31.83
		FALSE	High	[K].SEYIDPIVAK.[I]		1	1	7	gene007734	gene007734 [143-152]		0	1134.6	28825058		High	High	Medium	1.65	#N/A	27.26
		FALSE	High	[K].TAGFPNHAIVDTGR.[N]		1	1	22	gene007734	gene007734 [290-303]		0	1455.73	2.8545e+08		High	High	High	2.73	#N/A	23.91
		FALSE	High	[K].TAYEEGVAYALK.[S]		1	1	16	gene007734	gene007734 [187-198]		0	1314.66	1.97584e+08		High	High	High	2.4	#N/A	28.28
		FALSE	High	[K].VADVGSFLWLDNIANIAK.[F]		1	1	6	gene007734	gene007734 [81-98]		0	1946.04	7.71405e+06		High	High	High	3.29	#N/A	44.47
		FALSE	Medium	[R].YDSFCGKPDAYKPSPEAGEWNQPYFLDLLK.[N]	1xCarbamidomethyl [C5]	1	1	1	gene007734	gene007734 [360-389]		0	3535.65	1.48558e+06		Medium	Low	Medium	1.21	#N/A	38.08
		FALSE	Medium	[K].YKLHANTFYR.[E]		1	1	2	gene007734	gene007734 [50-59]		1	1312.68	11269818		Medium	Medium	Medium	1.51	#N/A	22.25
		FALSE	Medium	[K].YKLHANTFYREEVNK.[A]		1	1	2	gene007734	gene007734 [50-64]		2	1911.97	3.391e+06		Medium	Low	Medium	2.25	#N/A	23.14
		FALSE	High	[R].YKSEYIDPIVAK.[I]		1	1	18	gene007734	gene007734 [141-152]		1	1425.76	261604392		High	High	Medium	2.04	#N/A	25.43
FALSE	Master Protein	gene009214	gene009214	49	15	76	15	434	45.7	5.16	887	37.46	12	15	0	1.54109e+08	High	1
	Checked	Protein Group ID	# Proteins	# Unique Peptides	# Peptides	# PSMs	Group Description	Found in Sample: [S26] F26: Sample												#N/A
	FALSE	26	1	15	15	76	[Master Protein] gene009214	High												#N/A
		Checked	Confidence	Annotated Sequence	Modifications	# Protein Groups	# Proteins	# PSMs	Master Protein Accessions	Positions in Proteins	Modifications in Proteins	# Missed Cleavages	Theo. MH+ [Da]	Abundance: F26: Sample	Quan Info	Found in Sample: [S26] F26: Sample	Confidence (by Search Engine): Mascot	Confidence (by Search Engine): Sequest HT	XCorr (by Search Engine): Sequest HT	#N/A	Top Apex RT [min]
		FALSE	Medium	[K].CPGACFRPVGLAFDK.[K]	2xCarbamidomethyl [C1; C5]	1	1	1	gene009214	gene009214 [400-414]		0	1694.81	1.79272e+06		Medium	Low	Medium	1.35	#N/A	29.64
		FALSE	Medium	[K].CPGACFRPVGLAFDKK.[G]	2xCarbamidomethyl [C1; C5]	1	1	1	gene009214	gene009214 [400-415]		1	1822.91	3.59629e+06		Medium	Low	Medium	1.23	#N/A	26.89
		FALSE	High	[R].DIVLDTAGNILVSEQR.[G]		1	1	7	gene009214	gene009214 [51-66]		0	1742.93	5.91829e+06		High	High	High	2.66	#N/A	37.56
		FALSE	High	[K].FKEDGSAAYVTFHGSWNR.[N]		1	1	3	gene009214	gene009214 [343-360]		1	2071.96	1.27065e+07		High	High	Medium	1.59	#N/A	27.74
		FALSE	Medium	[K].IAFANGQPVASVTDTAAAEYVLQNEDTTK.[C]		1	1	3	gene009214	gene009214 [371-399]		0	3024.48	1.44623e+06		Medium	Medium	Medium	1.61	#N/A	37.61
		FALSE	High	[R].LVFPAHTAPLDIK.[F]		1	1	6	gene009214	gene009214 [330-342]		0	1421.82	15495288		High	High	Medium	1.83	#N/A	29.59
		FALSE	High	[R].NSVGVGEDPSTGGIWSVENSADDIHR.[S]		1	1	4	gene009214	gene009214 [214-239]		0	2698.23	10393545		High	High	High	3.78	#N/A	31.77
		FALSE	High	[R].SDVDLHNDNPAEELNYHGIVK.[D]		1	1	3	gene009214	gene009214 [240-260]		0	2379.12	3.54813e+06		High	High	High	3.07	#N/A	28.65
		FALSE	High	[R].TLFIPSSAPDILLVSR.[G]		1	1	20	gene009214	gene009214 [149-164]		0	1728.99	56817155		High	High	High	2.31	#N/A	40.15
		FALSE	High	[K].TIFVSNMASVSAYPYDAEAGTVGAK.[K]		1	1	4	gene009214	gene009214 [109-133]		0	2549.22	2219341		High	High	Medium	1.52	#N/A	35.81
		FALSE	High	[K].TIFVSNMASVSAYPYDAEAGTVGAK.[K]	1xOxidation [M7]	1	1	4	gene009214	gene009214 [109-133]		0	2565.22	3.85288e+06		High	High	High	2.37	#N/A	33.07
		FALSE	High	[K].TIFVSNMASVSAYPYDAEAGTVGAKK.[T]	1xOxidation [M7]	1	1	4	gene009214	gene009214 [109-134]		1	2693.31	1.74568e+06		High	High	Medium	2.29	#N/A	30.2
		FALSE	High	[R].TSLQDVDEFCR.[T]	1xCarbamidomethyl [C10]	1	1	6	gene009214	gene009214 [312-322]		0	1369.61	19148288		High	High	High	2.49	#N/A	28.56
		FALSE	High	[R].TSLQDVDEFCRTER.[Q]	1xCarbamidomethyl [C10]	1	1	6	gene009214	gene009214 [312-325]		1	1755.8	11615636		High	High	Medium	2.19	#N/A	26.48
		FALSE	Medium	[K].VSDGYTAQVVLNGLK.[G]		1	1	2	gene009214	gene009214 [33-47]		0	1563.84	1.56115e+06		Medium	Low	Medium	1.7	#N/A	32.57
		FALSE	High	[K].VSDGYTAQVVLNGLKGPR.[D]		1	1	2	gene009214	gene009214 [33-50]		1	1874.01	2.25217e+06		High	High	Medium	1.97	#N/A	30.84
FALSE	Master Protein	gene009718	gene009718	18	7	50	7	413	45.6	4.83	697	26	7	7	0	1.63171e+08	High	1		mannan endo-1,4-beta-mannosidase [EC:3.2.1.78]
	Checked	Protein Group ID	# Proteins	# Unique Peptides	# Peptides	# PSMs	Group Description	Found in Sample: [S26] F26: Sample												#N/A
	FALSE	97	1	7	7	50	[Master Protein] gene009718	High												#N/A
		Checked	Confidence	Annotated Sequence	Modifications	# Protein Groups	# Proteins	# PSMs	Master Protein Accessions	Positions in Proteins	Modifications in Proteins	# Missed Cleavages	Theo. MH+ [Da]	Abundance: F26: Sample	Quan Info	Found in Sample: [S26] F26: Sample	Confidence (by Search Engine): Mascot	Confidence (by Search Engine): Sequest HT	XCorr (by Search Engine): Sequest HT	#N/A	Top Apex RT [min]
		FALSE	High	[R].AVPEGFVTVK.[G]		1	1	3	gene009718	gene009718 [34-43]		0	1046.59	47551776		High	High	Medium	1.09	#N/A	26.66
		FALSE	High	[K].DSAAILAWELANEPR.[C]		1	1	4	gene009718	gene009718 [201-215]		0	1655.84	1.88096e+06		High	High	High	3.58	#N/A	39.09
		FALSE	High	[R].EAGKPVVHEEYGWMTPEVR.[E]		1	1	2	gene009718	gene009718 [322-340]		0	2214.06	4907340		High	High	High	2.52	#N/A	27.68
		FALSE	High	[R].EAGKPVVHEEYGWMTPEVR.[E]	1xOxidation [M14]	1	1	4	gene009718	gene009718 [322-340]		0	2230.06	4.48777e+06		High	High	High	3.19	#N/A	25.71
		FALSE	High	[K].SVDPNHLVTWGGEGGFNR.[R]		1	1	2	gene009718	gene009718 [248-265]		0	1941.92	5920062		High	High	Medium	1.8	#N/A	30.98
		FALSE	High	[K].SVDPNHLVTWGGEGGFNRR.[E]		1	1	7	gene009718	gene009718 [248-266]		1	2098.02	31535079		High	High	Medium	1.32	#N/A	28.49
		FALSE	High	[K].TIAWADQWVR.[D]		1	1	14	gene009718	gene009718 [305-314]		0	1245.64	33885764		High	High	High	2.03	#N/A	33.9
		FALSE	High	[R].YKDSAAILAWELANEPR.[C]		1	1	14	gene009718	gene009718 [199-215]		1	1947	3.30025e+07		High	High	High	3.47	#N/A	34.69
FALSE	Master Protein	gene002587	gene002587	32	7	35	7	339	36.6	4.89	483	25.65	7	7	0	6.67138e+07	High	1
	Checked	Protein Group ID	# Proteins	# Unique Peptides	# Peptides	# PSMs	Group Description	Found in Sample: [S26] F26: Sample												#N/A
	FALSE	74	1	7	7	35	[Master Protein] gene002587	High												#N/A
		Checked	Confidence	Annotated Sequence	Modifications	# Protein Groups	# Proteins	# PSMs	Master Protein Accessions	Positions in Proteins	Modifications in Proteins	# Missed Cleavages	Theo. MH+ [Da]	Abundance: F26: Sample	Quan Info	Found in Sample: [S26] F26: Sample	Confidence (by Search Engine): Mascot	Confidence (by Search Engine): Sequest HT	XCorr (by Search Engine): Sequest HT	#N/A	Top Apex RT [min]
		FALSE	High	[K].IFDVYSGLVDQLYDSGAR.[N]		1	1	2	gene002587	gene002587 [180-197]		0	2017.99	751365		High	High	High	2.42	#N/A	41.9
		FALSE	High	[R].NFVFINVPPVDR.[S]		1	1	14	gene002587	gene002587 [198-209]		0	1416.76	8084691		High	High	High	2.33	#N/A	35.57
		FALSE	High	[K].QQVQEEFIPGYTGVSAEAPSAPK.[W]		1	1	8	gene002587	gene002587 [123-145]		0	2433.19	9491618		High	High	High	2.89	#N/A	32.6
		FALSE	Medium	[K].QVAEALSLGPSVC.[-]	1xCarbamidomethyl [C13]	1	1	2	gene002587	gene002587 [327-339]		0	1330.67	1.07751e+06		Medium	Medium	Medium	1.06	#N/A	34.02
		FALSE	High	[K].SFGDVLDKPSTYAETAGLK.[N]		1	1	2	gene002587	gene002587 [260-278]		0	1999	2608685		High	High	High	2.51	#N/A	31.42
		FALSE	High	[R].SPLTVGQGEQSVEAEK.[A]		1	1	5	gene002587	gene002587 [210-225]		0	1658.82	12879445		High	High	High	2.97	#N/A	24.56
		FALSE	Medium	[R].VANIASALK.[S]		1	1	2	gene002587	gene002587 [235-243]		0	886.536	31820522		Medium	Medium	Medium	1.04	#N/A	23.79
FALSE	Master Protein	gene006653	gene006653	25	10	34	10	539	57.4	5.1	662	20.75	7	10	0	5.59755e+07	High	1		1,3-beta-glucanosyltransferase GAS1 [EC:2.4.1.-]
	Checked	Protein Group ID	# Proteins	# Unique Peptides	# Peptides	# PSMs	Group Description	Found in Sample: [S26] F26: Sample												#N/A
	FALSE	87	1	10	10	34	[Master Protein] gene006653	High												#N/A
		Checked	Confidence	Annotated Sequence	Modifications	# Protein Groups	# Proteins	# PSMs	Master Protein Accessions	Positions in Proteins	Modifications in Proteins	# Missed Cleavages	Theo. MH+ [Da]	Abundance: F26: Sample	Quan Info	Found in Sample: [S26] F26: Sample	Confidence (by Search Engine): Mascot	Confidence (by Search Engine): Sequest HT	XCorr (by Search Engine): Sequest HT	#N/A	Top Apex RT [min]
		FALSE	Medium	[R].DIPLLEK.[L]		1	1	2	gene006653	gene006653 [76-82]		0	827.487	8.27715e+06		Medium	Medium	Medium	1.06	#N/A	29.74
		FALSE	High	[R].DSPAWNVELFER.[Y]		1	1	6	gene006653	gene006653 [127-138]		0	1462.7	6.55172e+06		High	High	High	1.92	#N/A	37.41
		FALSE	Medium	[K].EQLGHVLNAYYTNQNSASSACK.[F]	1xCarbamidomethyl [C21]	1	1	1	gene006653	gene006653 [432-453]		0	2455.13	1105336		Medium	Low	Medium	1.28	#N/A	27.4
		FALSE	High	[K].GVAYQQEAGGGPGGSTDSK.[N]		1	1	4	gene006653	gene006653 [42-60]		0	1765.8	5.85736e+06		High	High	High	3.26	#N/A	20.64
		FALSE	Medium	[K].HDTEAGVYGPYGMCNAK.[E]	1xCarbamidomethyl [C14]	1	1	1	gene006653	gene006653 [415-431]		0	1869.79	471399		Medium	Low	Medium	1.01	#N/A	24.69
		FALSE	Medium	[K].KGDQFFIK.[G]		1	1	1	gene006653	gene006653 [34-41]		1	982.536	5740717		Medium	Low	Medium	1.37	#N/A	22.42
		FALSE	High	[K].LGVNTIR.[T]		1	1	2	gene006653	gene006653 [83-89]		0	772.468	1733055		High	High	Medium	1.37	#N/A	21.12
		FALSE	Medium	[K].NKYVDPLADEKTCER.[D]	1xCarbamidomethyl [C13]	1	1	2	gene006653	gene006653 [61-75]		2	1837.87	1124698		Medium	Medium	Medium	1.72	#N/A	21.73
		FALSE	High	[K].SSFTESGYDVQVK.[F]		1	1	6	gene006653	gene006653 [239-251]		0	1446.67	19194468		High	High	High	2.24	#N/A	26.52
		FALSE	High	[R].WMGVGYAANDDADIR.[A]		1	1	4	gene006653	gene006653 [195-209]		0	1653.73	1.68819e+06		High	High	High	2.33	#N/A	31.3
		FALSE	High	[R].WMGVGYAANDDADIR.[A]	1xOxidation [M2]	1	1	5	gene006653	gene006653 [195-209]		0	1669.73	4.23137e+06		High	High	High	2.41	#N/A	28.76
FALSE	Master Protein	gene001564	gene001564	24	8	31	8	433	45	5.43	420	19.91	6	7	0	6.84194e+07	High	1
	Checked	Protein Group ID	# Proteins	# Unique Peptides	# Peptides	# PSMs	Group Description	Found in Sample: [S26] F26: Sample												#N/A
	FALSE	33	1	8	8	31	[Master Protein] gene001564	High												#N/A
		Checked	Confidence	Annotated Sequence	Modifications	# Protein Groups	# Proteins	# PSMs	Master Protein Accessions	Positions in Proteins	Modifications in Proteins	# Missed Cleavages	Theo. MH+ [Da]	Abundance: F26: Sample	Quan Info	Found in Sample: [S26] F26: Sample	Confidence (by Search Engine): Mascot	Confidence (by Search Engine): Sequest HT	XCorr (by Search Engine): Sequest HT	#N/A	Top Apex RT [min]
		FALSE	High	[R].DEMGALGAR.[I]		1	1	4	gene001564	gene001564 [291-299]		0	919.43	2.63462e+06		High	High	Medium	1.55	#N/A	23.22
		FALSE	High	[R].LVQQNAADGAGWDK.[L]		1	1	6	gene001564	gene001564 [175-188]		0	1472.71	15294805		High	High	High	2.55	#N/A	23.71
		FALSE	Medium	[R].LVQQNAADGAGWDKLVVKGPDGK.[T]		1	1	1	gene001564	gene001564 [175-197]		2	2366.25	1.22603e+06		Medium	Low	Medium	1.5	#N/A	27.99
		FALSE	High	[R].NAAGNVQSVLGLPAGGLDTVADR.[L]		1	1	6	gene001564	gene001564 [152-174]		0	2195.14	12302385		High	High	High	2.92	#N/A	36.14
		FALSE	High	[R].STLLDNPTQPDGEK.[I]		1	1	5	gene001564	gene001564 [307-320]		0	1514.73	11225401		High	High	Medium	1.58	#N/A	24.81
		FALSE	Medium	[R].STLLDNPTQPDGEKIASYYK.[S]		1	1	1	gene001564	gene001564 [307-326]		1	2240.11	8024057		Medium	Low	Medium	1.29	#N/A	29.79
		FALSE	Medium	[M].TNPTTAIAIK.[N]		1	1	2	gene001564	gene001564 [2-11]		0	1029.59	14706224		Medium	Medium	n/a		#N/A	23.2
		FALSE	High	[R].VADGSLFQGYFDDYVSR.[V]		1	1	6	gene001564	gene001564 [209-225]		0	1938.89	3.00588e+06		High	High	High	3.06	#N/A	39.07
FALSE	Master Protein	gene006602	gene006602	18	7	24	7	491	53	4.82	205	15.67	4	7	0	6.15033e+07	High	1
	Checked	Protein Group ID	# Proteins	# Unique Peptides	# Peptides	# PSMs	Group Description	Found in Sample: [S26] F26: Sample												#N/A
	FALSE	19	1	7	7	24	[Master Protein] gene006602	High												#N/A
		Checked	Confidence	Annotated Sequence	Modifications	# Protein Groups	# Proteins	# PSMs	Master Protein Accessions	Positions in Proteins	Modifications in Proteins	# Missed Cleavages	Theo. MH+ [Da]	Abundance: F26: Sample	Quan Info	Found in Sample: [S26] F26: Sample	Confidence (by Search Engine): Mascot	Confidence (by Search Engine): Sequest HT	XCorr (by Search Engine): Sequest HT	#N/A	Top Apex RT [min]
		FALSE	Medium	[K].ASGNYVDYIFMNDAAADQPVIAHYGEENVAK.[L]		1	1	1	gene006602	gene006602 [434-464]		0	3372.55	969582		Medium	Low	Medium	1.07	#N/A	37.36
		FALSE	High	[K].GGLNNFGVVTK.[F]		1	1	3	gene006602	gene006602 [214-224]		0	1105.6	20051534		High	High	Medium	1.7	#N/A	26.4
		FALSE	High	[R].KYDPNQVFQTLASGGFK.[L]		1	1	8	gene006602	gene006602 [471-487]		1	1899.96	6.332e+06		High	High	High	2.75	#N/A	35.21
		FALSE	Medium	[R].KYDPNQVFQTLASGGFKLPK.[S]		1	1	1	gene006602	gene006602 [471-490]		2	2238.19	978610		Medium	Low	Medium	1.42	#N/A	35.87
		FALSE	High	[K].TYDIHDVWGGVR.[V]		1	1	6	gene006602	gene006602 [229-240]		0	1417.69	1.68863e+07		High	High	Medium	1.56	#N/A	30.38
		FALSE	High	[K].VAIVGSGLR.[W]		1	1	2	gene006602	gene006602 [129-137]		0	871.536		No Quan Values	High	High	Medium	1.8	#N/A
		FALSE	Medium	[K].VNFAIR.[S]		1	1	3	gene006602	gene006602 [89-94]		0	719.42	16285230		Medium	n/a	Medium	1.79	#N/A	24.1
FALSE	Master Protein	gene002361	gene002361	19	8	38	8	478	50.9	4.94	430	13.72	7	8	0	6.68744e+07	High	1		1,3-beta-glucanosyltransferase GAS3 [EC:2.4.1.-]
	Checked	Protein Group ID	# Proteins	# Unique Peptides	# Peptides	# PSMs	Group Description	Found in Sample: [S26] F26: Sample												#N/A
	FALSE	43	1	8	8	38	[Master Protein] gene002361	High												#N/A
		Checked	Confidence	Annotated Sequence	Modifications	# Protein Groups	# Proteins	# PSMs	Master Protein Accessions	Positions in Proteins	Modifications in Proteins	# Missed Cleavages	Theo. MH+ [Da]	Abundance: F26: Sample	Quan Info	Found in Sample: [S26] F26: Sample	Confidence (by Search Engine): Mascot	Confidence (by Search Engine): Sequest HT	XCorr (by Search Engine): Sequest HT	#N/A	Top Apex RT [min]
		FALSE	High	[R].DAALMQSLGVNAIR.[V]		1	1	4	gene002361	gene002361 [71-84]		0	1458.77	5.47184e+06		High	High	High	2.27	#N/A	34.65
		FALSE	Medium	[R].DLKNYIK.[N]		1	1	2	gene002361	gene002361 [180-186]		1	893.509	2.28265e+06		Medium	Low	Medium	1.02	#N/A	22.18
		FALSE	High	[K].DSSVPVFYSEFGCNTPSPR.[V]	1xCarbamidomethyl [C13]	1	1	2	gene002361	gene002361 [257-275]		0	2145.95	741845		High	High	Medium	1.73	#N/A	35.88
		FALSE	High	[R].KIPVGYSAADVR.[S]		1	1	8	gene002361	gene002361 [192-203]		1	1275.71	20208504		High	High	Medium	1.82	#N/A	22.91
		FALSE	High	[K].IPVGYSAADVR.[S]		1	1	4	gene002361	gene002361 [193-203]		0	1147.61	3.84391e+06		High	High	Medium	1.51	#N/A	25.22
		FALSE	High	[K].SGYDTLVSLFK.[D]		1	1	6	gene002361	gene002361 [246-256]		0	1229.64	11536988		High	High	Medium	1.81	#N/A	38.16
		FALSE	High	[K].SYPNTLGFFSGNEVIDNVK.[T]		1	1	4	gene002361	gene002361 [147-165]		0	2101.02	4581809		High	High	High	2.64	#N/A	37.42
		FALSE	High	[R].TFAVVEAFK.[S]		1	1	8	gene002361	gene002361 [138-146]		0	1011.55	18206880		High	High	Medium	1.76	#N/A	30.99
FALSE	Master Protein	gene009065	gene009065	25	15	53	15	709	80.2	5.63	438	12.04	14	13	0	5.95991e+07	High	1		thimet oligopeptidase [EC:3.4.24.15] | metallopeptidase MepB [EC:3.4.24.-]
	Checked	Protein Group ID	# Proteins	# Unique Peptides	# Peptides	# PSMs	Group Description	Found in Sample: [S26] F26: Sample												#N/A
	FALSE	73	1	15	15	53	[Master Protein] gene009065	High												#N/A
		Checked	Confidence	Annotated Sequence	Modifications	# Protein Groups	# Proteins	# PSMs	Master Protein Accessions	Positions in Proteins	Modifications in Proteins	# Missed Cleavages	Theo. MH+ [Da]	Abundance: F26: Sample	Quan Info	Found in Sample: [S26] F26: Sample	Confidence (by Search Engine): Mascot	Confidence (by Search Engine): Sequest HT	XCorr (by Search Engine): Sequest HT	#N/A	Top Apex RT [min]
		FALSE	Medium	[R].EAVLLRDEGAR.[L]		1	1	3	gene009065	gene009065 [254-264]		1	1228.66	2.77606e+06		Medium	Medium	Medium	1.73	#N/A	21
		FALSE	High	[K].EPATVNVFLADLR.[K]		1	1	3	gene009065	gene009065 [283-295]		0	1444.78	1.0029e+06		High	High	Medium	1	#N/A	37.46
		FALSE	High	[R].GGSQDEMTTLEQFLGR.[K]		1	1	4	gene009065	gene009065 [672-687]		0	1768.82	927103		High	High	Medium	1.23	#N/A	39.28
		FALSE	High	[R].GGSQDEMTTLEQFLGR.[K]	1xOxidation [M7]	1	1	4	gene009065	gene009065 [672-687]		0	1784.81	1.41609e+06		High	High	High	2.02	#N/A	35.29
		FALSE	Medium	[R].GLKPDGNYYLWDHR.[F]		1	1	1	gene009065	gene009065 [321-334]		0	1733.84	1505776		Medium	Medium	Low	0.95	#N/A	27.42
		FALSE	High	[K].HVNDALFNLR.[Q]		1	1	7	gene009065	gene009065 [555-564]		0	1198.63	5.91549e+06		High	High	Medium	1.86	#N/A	27.09
		FALSE	High	[K].IAEYFPLQSTVR.[G]		1	1	4	gene009065	gene009065 [352-363]		0	1423.76	5657851		High	High	High	2.02	#N/A	32.16
		FALSE	Medium	[R].LLGYPNHAAFR.[I]		1	1	2	gene009065	gene009065 [265-275]		0	1258.67	6.42788e+06		Medium	Low	Medium	1.86	#N/A	25.83
		FALSE	Medium	[R].LSQIGIEFQK.[N]		1	1	2	gene009065	gene009065 [165-174]		0	1162.65	7.19162e+06		Medium	Medium	Medium	1.15	#N/A	28.66
		FALSE	Medium	[R].MMVEQEYNIDEVK.[I]		1	1	1	gene009065	gene009065 [339-351]		0	1627.73	555162		Medium	Medium	Low	0.58	#N/A	29.36
		FALSE	Medium	[R].MMVEQEYNIDEVK.[I]	2xOxidation [M1; M2]	1	1	1	gene009065	gene009065 [339-351]		0	1659.72	1.2962e+06		Medium	n/a	Medium	0.97	#N/A	26.13
		FALSE	Medium	[R].NGLGLPQGPQR.[D]		1	1	3	gene009065	gene009065 [145-155]		0	1136.62	1916232		Medium	Medium	Medium	1.89	#N/A	24.88
		FALSE	High	[K].SKEPDLDAESLR.[L]		1	1	7	gene009065	gene009065 [122-133]		1	1359.68	5.53708e+06		High	High	Medium	1.64	#N/A	23.01
		FALSE	High	[K].SPPQAPPTFTGTK.[E]		1	1	4	gene009065	gene009065 [8-20]		0	1328.68	4.20191e+06		High	High	High	2.54	#N/A	23.86
		FALSE	High	[K].TNQNVPLFR.[E]		1	1	3	gene009065	gene009065 [245-253]		0	1088.58	6980491		High	High	Medium	1.03	#N/A	25.85
		FALSE	Medium	[K].YGHAANFNLQPGFLNK.[D]		1	1	3	gene009065	gene009065 [433-448]		0	1790.9	4074039		Medium	Medium	Medium	1.62	#N/A	29.74
		FALSE	Medium	[K].YPDLFPTLK.[F]		1	1	1	gene009065	gene009065 [218-226]		0	1093.59	2.21721e+06		Medium	Medium	Low	0.65	#N/A	34.82
FALSE	Master Protein	gene010108	gene010108	12	2	8	2	234	25.3	5.2	181	9.11	2	2	0	1.02105e+07	High	1
	Checked	Protein Group ID	# Proteins	# Unique Peptides	# Peptides	# PSMs	Group Description	Found in Sample: [S26] F26: Sample												#N/A
	FALSE	94	1	2	2	8	[Master Protein] gene010108	High												#N/A
		Checked	Confidence	Annotated Sequence	Modifications	# Protein Groups	# Proteins	# PSMs	Master Protein Accessions	Positions in Proteins	Modifications in Proteins	# Missed Cleavages	Theo. MH+ [Da]	Abundance: F26: Sample	Quan Info	Found in Sample: [S26] F26: Sample	Confidence (by Search Engine): Mascot	Confidence (by Search Engine): Sequest HT	XCorr (by Search Engine): Sequest HT	#N/A	Top Apex RT [min]
		FALSE	High	[K].LTLDPLSGYGR.[V]		1	1	4	gene010108	gene010108 [207-217]		0	1191.64	5387141		High	High	High	2.12	#N/A	32.7
		FALSE	High	[R].VATEENKAPIEQVIVFR.[G]		1	1	4	gene010108	gene010108 [98-114]		1	1943.06	4.82338e+06		High	High	High	2.98	#N/A	30.62
FALSE	Master Protein	gene007953	gene007953	16	4	11	4	290	32.6	5.44	151	8.07	3	4	0	2.14126e+07	High	1		inorganic pyrophosphatase [EC:3.6.1.1]
	Checked	Protein Group ID	# Proteins	# Unique Peptides	# Peptides	# PSMs	Group Description	Found in Sample: [S26] F26: Sample												#N/A
	FALSE	81	1	4	4	11	[Master Protein] gene007953	High												#N/A
		Checked	Confidence	Annotated Sequence	Modifications	# Protein Groups	# Proteins	# PSMs	Master Protein Accessions	Positions in Proteins	Modifications in Proteins	# Missed Cleavages	Theo. MH+ [Da]	Abundance: F26: Sample	Quan Info	Found in Sample: [S26] F26: Sample	Confidence (by Search Engine): Mascot	Confidence (by Search Engine): Sequest HT	XCorr (by Search Engine): Sequest HT	#N/A	Top Apex RT [min]
		FALSE	Medium	[R].ATNEWFR.[I]		1	1	3	gene007953	gene007953 [187-193]		0	923.437	6.60654e+06		Medium	Medium	Medium	0.87	#N/A	25.74
		FALSE	Medium	[R].HLPGLLR.[A]		1	1	2	gene007953	gene007953 [180-186]		0	805.504	5.63233e+06		Medium	Low	Medium	0.82	#N/A	22.96
		FALSE	High	[K].TQPGGISTTNLTVSHSPSR.[V]		1	1	4	gene007953	gene007953 [237-255]		0	1939.98	7061199		High	High	High	3.41	#N/A	23.47
		FALSE	High	[K].VIVVDVNDPLASK.[L]		1	1	2	gene007953	gene007953 [158-170]		0	1368.77	2.11256e+06		High	High	High	2.26	#N/A	31.95
FALSE	Master Protein	gene008984	gene008984	17	5	26	5	293	33.1	6.05	207	7.96	4	5	0	9.21716e+07	High	1		spermidine synthase [EC:2.5.1.16]
	Checked	Protein Group ID	# Proteins	# Unique Peptides	# Peptides	# PSMs	Group Description	Found in Sample: [S26] F26: Sample												#N/A
	FALSE	20	1	5	5	26	[Master Protein] gene008984	High												#N/A
		Checked	Confidence	Annotated Sequence	Modifications	# Protein Groups	# Proteins	# PSMs	Master Protein Accessions	Positions in Proteins	Modifications in Proteins	# Missed Cleavages	Theo. MH+ [Da]	Abundance: F26: Sample	Quan Info	Found in Sample: [S26] F26: Sample	Confidence (by Search Engine): Mascot	Confidence (by Search Engine): Sequest HT	XCorr (by Search Engine): Sequest HT	#N/A	Top Apex RT [min]
		FALSE	Medium	[K].ASFVLPTFAAK.[A]		1	1	5	gene008984	gene008984 [280-290]		0	1151.65	33931100		Medium	Medium	Medium	1.78	#N/A	33.8
		FALSE	Medium	[R].EISDMWPGQAMTLK.[V]	1xOxidation [M11]	1	1	2	gene008984	gene008984 [17-30]		0	1622.76	2.21605e+06		Medium	Low	Medium	0.91	#N/A	32.14
		FALSE	High	[R].EISDMWPGQAMTLK.[V]	2xOxidation [M5; M11]	1	1	3	gene008984	gene008984 [17-30]		0	1638.75	4.87499e+06		High	High	Medium	1.26	#N/A	29.4
		FALSE	High	[K].KVLVIGGGDGGVLR.[E]		1	1	8	gene008984	gene008984 [90-103]		1	1339.81	16200674		High	High	High	2.46	#N/A	26.44
		FALSE	Medium	[K].QYLPGMAEGFK.[H]		1	1	1	gene008984	gene008984 [129-139]		0	1240.6		No Quan Values	Medium	Low	Medium	1.49	#N/A
		FALSE	Medium	[K].QYLPGMAEGFK.[H]	1xOxidation [M6]	1	1	1	gene008984	gene008984 [129-139]		0	1256.6	1.58242e+06		Medium	Low	Medium	1	#N/A	26.4
		FALSE	High	[K].VLVIGGGDGGVLR.[E]		1	1	6	gene008984	gene008984 [91-103]		0	1211.71	33366348		High	High	High	1.98	#N/A	30.1
FALSE	Master Protein	gene007738	gene007738	17	9	25	9	605	68.2	5.55	241	7.91	7	8	0	5.45609e+07	High	1		leukotriene-A4 hydrolase [EC:3.3.2.6]
	Checked	Protein Group ID	# Proteins	# Unique Peptides	# Peptides	# PSMs	Group Description	Found in Sample: [S26] F26: Sample												#N/A
	FALSE	36	1	9	9	25	[Master Protein] gene007738	High												#N/A
		Checked	Confidence	Annotated Sequence	Modifications	# Protein Groups	# Proteins	# PSMs	Master Protein Accessions	Positions in Proteins	Modifications in Proteins	# Missed Cleavages	Theo. MH+ [Da]	Abundance: F26: Sample	Quan Info	Found in Sample: [S26] F26: Sample	Confidence (by Search Engine): Mascot	Confidence (by Search Engine): Sequest HT	XCorr (by Search Engine): Sequest HT	#N/A	Top Apex RT [min]
		FALSE	High	[K].ALEDSVALFGPEHEFTK.[L]		1	1	5	gene007738	gene007738 [345-361]		0	1889.93	5.11843e+06		High	High	Medium	1.59	#N/A	32.94
		FALSE	High	[M].APRDPNTLANYGEWGIK.[H]		1	1	1	gene007738	gene007738 [2-18]		1	1901.95	1.26008e+06		High	High	n/a		#N/A	30.05
		FALSE	High	[R].DPNTLANYGEWGIK.[H]		1	1	4	gene007738	gene007738 [5-18]		0	1577.76	2.77538e+06		High	High	High	2.06	#N/A	34.71
		FALSE	High	[K].GQLEKDLGLK.[-]		1	1	4	gene007738	gene007738 [596-605]		1	1100.63	2.33154e+06		High	High	Medium	1.59	#N/A	24.36
		FALSE	High	[K].GVDPEDAFSTIPYEK.[G]		1	1	3	gene007738	gene007738 [368-382]		0	1667.78	3.92671e+06		High	High	High	2.13	#N/A	33.52
		FALSE	Medium	[K].LDIALETTDK.[C]		1	1	1	gene007738	gene007738 [102-111]		0	1118.59	20732870		Medium	Low	Medium	1.02	#N/A	27.65
		FALSE	High	[K].LDSTDSEWAVK.[D]		1	1	2	gene007738	gene007738 [66-76]		0	1250.59	3.08109e+06		High	High	Medium	1.73	#N/A	26.29
		FALSE	Medium	[K].IPWEER.[F]		1	1	1	gene007738	gene007738 [443-448]		0	829.42	6.6073e+06		Medium	n/a	Medium	1.04	#N/A	23.23
		FALSE	Medium	[K].SHLLGTTYNISSSK.[N]		1	1	4	gene007738	gene007738 [514-527]		0	1507.78	8.72749e+06		Medium	Medium	Medium	1.56	#N/A	24.13
FALSE	Master Protein	gene001944	gene001944	15	5	23	5	263	28	5	228	7.15	5	5	0	3.80214e+07	High	1		carboxymethylenebutenolidase [EC:3.1.1.45]
	Checked	Protein Group ID	# Proteins	# Unique Peptides	# Peptides	# PSMs	Group Description	Found in Sample: [S26] F26: Sample												#N/A
	FALSE	9	1	5	5	23	[Master Protein] gene001944	High												#N/A
		Checked	Confidence	Annotated Sequence	Modifications	# Protein Groups	# Proteins	# PSMs	Master Protein Accessions	Positions in Proteins	Modifications in Proteins	# Missed Cleavages	Theo. MH+ [Da]	Abundance: F26: Sample	Quan Info	Found in Sample: [S26] F26: Sample	Confidence (by Search Engine): Mascot	Confidence (by Search Engine): Sequest HT	XCorr (by Search Engine): Sequest HT	#N/A	Top Apex RT [min]
		FALSE	High	[K].EEAFFQAIR.[W]		1	1	2	gene001944	gene001944 [249-257]		0	1110.56	1.32424e+06		High	High	Medium	1.72	#N/A	31.04
		FALSE	High	[K].FGKEEAFFQAIR.[W]		1	1	9	gene001944	gene001944 [246-257]		1	1442.74	10573217		High	High	Medium	1.55	#N/A	30.39
		FALSE	High	[K].GPASIAAADADDLTPAAR.[R]		1	1	6	gene001944	gene001944 [189-206]		0	1682.83	8.1297e+06		High	High	High	3.1	#N/A	28.72
		FALSE	Medium	[K].LLADSFGR.[A]		1	1	3	gene001944	gene001944 [79-86]		0	878.473	16681698		Medium	Medium	Medium	1.16	#N/A	25.85
		FALSE	Medium	[K].QKFGKEEAFFQAIR.[W]		1	1	3	gene001944	gene001944 [244-257]		2	1698.9	1.31255e+06		Medium	Medium	Medium	1.56	#N/A	28.48
FALSE	Master Protein	gene001881	gene001881	3	2	8	2	861	92	5.9	145	6.33	2	2	0	1.39223e+07	High	1		cellobiose dehydrogenase (acceptor) [EC:1.1.99.18]
	Checked	Protein Group ID	# Proteins	# Unique Peptides	# Peptides	# PSMs	Group Description	Found in Sample: [S26] F26: Sample												#N/A
	FALSE	6	1	2	2	8	[Master Protein] gene001881	High												#N/A
		Checked	Confidence	Annotated Sequence	Modifications	# Protein Groups	# Proteins	# PSMs	Master Protein Accessions	Positions in Proteins	Modifications in Proteins	# Missed Cleavages	Theo. MH+ [Da]	Abundance: F26: Sample	Quan Info	Found in Sample: [S26] F26: Sample	Confidence (by Search Engine): Mascot	Confidence (by Search Engine): Sequest HT	XCorr (by Search Engine): Sequest HT	#N/A	Top Apex RT [min]
		FALSE	High	[R].FASGYTSPDIYTGNAK.[L]		1	1	6	gene001881	gene001881 [125-140]		0	1691.79	12448766		High	High	High	2.18	#N/A	27.96
		FALSE	Medium	[K].TGITFDTWTVPDK.[A]		1	1	2	gene001881	gene001881 [36-48]		0	1480.73	1.47353e+06		Medium	Medium	Medium	1.57	#N/A	34.72
FALSE	Master Protein	gene003463	gene003463	8	7	14	7	991	111.4	6.71	144	5.24	6	7	0	9.71273e+06	High	1		aminopeptidase 2 [EC:3.4.11.-]
	Checked	Protein Group ID	# Proteins	# Unique Peptides	# Peptides	# PSMs	Group Description	Found in Sample: [S26] F26: Sample												#N/A
	FALSE	65	1	7	7	14	[Master Protein] gene003463	High												#N/A
		Checked	Confidence	Annotated Sequence	Modifications	# Protein Groups	# Proteins	# PSMs	Master Protein Accessions	Positions in Proteins	Modifications in Proteins	# Missed Cleavages	Theo. MH+ [Da]	Abundance: F26: Sample	Quan Info	Found in Sample: [S26] F26: Sample	Confidence (by Search Engine): Mascot	Confidence (by Search Engine): Sequest HT	XCorr (by Search Engine): Sequest HT	#N/A	Top Apex RT [min]
		FALSE	High	[R].FSLELAAR.[T]		1	1	2	gene003463	gene003463 [359-366]		0	906.504	988895		High	High	Medium	1.43	#N/A	29.67
		FALSE	High	[K].IFGAEFPLPK.[M]		1	1	3	gene003463	gene003463 [374-383]		0	1118.62	1.78407e+06		High	High	Medium	0.93	#N/A	34.25
		FALSE	High	[K].NVGYPVVQVTEDEKNSSIR.[V]		1	1	2	gene003463	gene003463 [579-597]		1	2134.08	866703		High	High	High	2.54	#N/A	27.4
		FALSE	Medium	[K].QVTSIELK.[D]		1	1	1	gene003463	gene003463 [203-210]		0	917.53	805892		Medium	Low	Medium	0.86	#N/A	22.77
		FALSE	High	[R].VLLPTNVIPR.[H]		1	1	2	gene003463	gene003463 [128-137]		0	1121.7	2.84772e+06		High	High	Medium	1.43	#N/A	31.86
		FALSE	High	[R].VYAPASSDIEHGR.[F]		1	1	2	gene003463	gene003463 [346-358]		0	1401.68	1.7775e+06		High	High	High	2.7	#N/A	21
		FALSE	Medium	[K].YSGLLNDQMAGFYR.[S]	1xOxidation [M9]	1	1	2	gene003463	gene003463 [224-237]		0	1650.76	641950		Medium	Medium	Medium	0.81	#N/A	31.01
FALSE	Master Protein	gene003844	gene003844	12	4	8	4	441	47.2	5.45	125	3.67	4	4	0	6.05112e+06	High	1
	Checked	Protein Group ID	# Proteins	# Unique Peptides	# Peptides	# PSMs	Group Description	Found in Sample: [S26] F26: Sample												#N/A
	FALSE	24	1	4	4	8	[Master Protein] gene003844	High												#N/A
		Checked	Confidence	Annotated Sequence	Modifications	# Protein Groups	# Proteins	# PSMs	Master Protein Accessions	Positions in Proteins	Modifications in Proteins	# Missed Cleavages	Theo. MH+ [Da]	Abundance: F26: Sample	Quan Info	Found in Sample: [S26] F26: Sample	Confidence (by Search Engine): Mascot	Confidence (by Search Engine): Sequest HT	XCorr (by Search Engine): Sequest HT	#N/A	Top Apex RT [min]
		FALSE	High	[K].LFAGSALETQTVNK.[G]		1	1	2	gene003844	gene003844 [171-184]		0	1478.78	2.48979e+06		High	High	High	1.97	#N/A	27.49
		FALSE	High	[R].QITVVASGSAPFDR.[I]		1	1	2	gene003844	gene003844 [329-342]		0	1447.75	842568		High	High	Medium	1.36	#N/A	28.48
		FALSE	High	[R].TLDAVVQALQPLR.[E]		1	1	2	gene003844	gene003844 [300-312]		0	1423.83	877245		High	High	Medium	1.7	#N/A	36.57
		FALSE	High	[R].TLSVQYVQPLK.[A]		1	1	2	gene003844	gene003844 [252-262]		0	1275.73	1841514		High	High	Medium	1.54	#N/A	28.84
FALSE	Master Protein	gene009367	gene009367	6	6	14	6	1176	131.2	5.99	122	2.6	5	5	0	1.17422e+07	High	1		L-2-aminoadipate reductase [EC:1.2.1.95]
	Checked	Protein Group ID	# Proteins	# Unique Peptides	# Peptides	# PSMs	Group Description	Found in Sample: [S26] F26: Sample												#N/A
	FALSE	30	1	6	6	14	[Master Protein] gene009367	High												#N/A
		Checked	Confidence	Annotated Sequence	Modifications	# Protein Groups	# Proteins	# PSMs	Master Protein Accessions	Positions in Proteins	Modifications in Proteins	# Missed Cleavages	Theo. MH+ [Da]	Abundance: F26: Sample	Quan Info	Found in Sample: [S26] F26: Sample	Confidence (by Search Engine): Mascot	Confidence (by Search Engine): Sequest HT	XCorr (by Search Engine): Sequest HT	#N/A	Top Apex RT [min]
		FALSE	High	[R].AAGLAEGYLGDK.[A]		1	1	3	gene009367	gene009367 [408-419]		0	1164.59	3211259		High	High	Medium	1.44	#N/A	26.26
		FALSE	High	[R].FNLSTESR.[F]		1	1	3	gene009367	gene009367 [232-239]		0	953.469	3.70186e+06		High	High	Medium	1.11	#N/A	22.46
		FALSE	High	[R].FTLLSGLAHDPVQR.[D]		1	1	4	gene009367	gene009367 [240-253]		0	1553.84	2.51631e+06		High	High	High	2.6	#N/A	31.2
		FALSE	Medium	[R].QKIYLEVSQPR.[A]		1	1	1	gene009367	gene009367 [113-123]		1	1360.76	757834		Medium	Medium	n/a		#N/A	23.86
		FALSE	Medium	[R].QIYEASNTLAWYLHK.[A]		1	1	1	gene009367	gene009367 [54-68]		0	1836.93	692923		Medium	Low	Medium	1.04	#N/A	32.81
		FALSE	Medium	[R].YFGWMAER.[F]		1	1	2	gene009367	gene009367 [224-231]		0	1059.47	861967		Medium	Medium	Medium	0.84	#N/A	31.46
FALSE	Master Protein	gene000416	gene000416	12	3	6	3	359	39.2	5.69	98	2.41	3	3	0	3.86474e+06	High	1		muramoyltetrapeptide carboxypeptidase [EC:3.4.17.13]
	Checked	Protein Group ID	# Proteins	# Unique Peptides	# Peptides	# PSMs	Group Description	Found in Sample: [S26] F26: Sample												#N/A
	FALSE	59	1	3	3	6	[Master Protein] gene000416	High												#N/A
		Checked	Confidence	Annotated Sequence	Modifications	# Protein Groups	# Proteins	# PSMs	Master Protein Accessions	Positions in Proteins	Modifications in Proteins	# Missed Cleavages	Theo. MH+ [Da]	Abundance: F26: Sample	Quan Info	Found in Sample: [S26] F26: Sample	Confidence (by Search Engine): Mascot	Confidence (by Search Engine): Sequest HT	XCorr (by Search Engine): Sequest HT	#N/A	Top Apex RT [min]
		FALSE	High	[K].ALEPGATIAFISPSAR.[L]		1	1	2	gene000416	gene000416 [9-24]		0	1600.87	1.37426e+06		High	High	High	2.41	#N/A	33.88
		FALSE	High	[R].LHGIQPLVPDWR.[G]		1	1	2	gene000416	gene000416 [231-242]		0	1430.79	1.71266e+06		High	High	Medium	1.9	#N/A	31.03
		FALSE	Medium	[R].IVFIETATGEEYGK.[G]		1	1	2	gene000416	gene000416 [245-258]		0	1556.78	777830		Medium	Medium	Medium	0.97	#N/A	30.91
FALSE	Master Protein	gene008176	gene008176	20	8	19	8	385	41.5	4.93	147	2.24	5	8	0	3.0465e+07	High	1
	Checked	Protein Group ID	# Proteins	# Unique Peptides	# Peptides	# PSMs	Group Description	Found in Sample: [S26] F26: Sample												#N/A
	FALSE	89	1	8	8	19	[Master Protein] gene008176	High												#N/A
		Checked	Confidence	Annotated Sequence	Modifications	# Protein Groups	# Proteins	# PSMs	Master Protein Accessions	Positions in Proteins	Modifications in Proteins	# Missed Cleavages	Theo. MH+ [Da]	Abundance: F26: Sample	Quan Info	Found in Sample: [S26] F26: Sample	Confidence (by Search Engine): Mascot	Confidence (by Search Engine): Sequest HT	XCorr (by Search Engine): Sequest HT	#N/A	Top Apex RT [min]
		FALSE	High	[K].AADGGPSLYDTIWLK.[V]		1	1	2	gene008176	gene008176 [343-357]		0	1606.81	1.4165e+06		High	High	Medium	1.49	#N/A	37.19
		FALSE	Medium	[K].EAVDYVTVTK.[G]		1	1	1	gene008176	gene008176 [101-110]		0	1124.58	7.13496e+06		Medium	Low	Medium	1.21	#N/A	24.51
		FALSE	Medium	[K].GAYAILDPHNYMR.[Y]		1	1	1	gene008176	gene008176 [111-123]		0	1520.73	1.00161e+06		Medium	n/a	Medium	1.29	#N/A	32.07
		FALSE	Medium	[K].GTGLPGAFGVDYK.[F]		1	1	2	gene008176	gene008176 [40-52]		0	1281.65	1979350		Medium	Medium	Medium	1.39	#N/A	30.9
		FALSE	High	[K].KGTGLPGAFGVDYK.[F]		1	1	4	gene008176	gene008176 [39-52]		1	1409.74	2.89869e+06		High	High	Medium	2.24	#N/A	27.26
		FALSE	High	[R].IAFLLER.[M]		1	1	4	gene008176	gene008176 [73-79]		0	861.519	7790644		High	High	Medium	1.48	#N/A	31.05
		FALSE	High	[R].MAPVATGLGK.[T]		1	1	4	gene008176	gene008176 [80-89]		0	944.523	2848968		High	High	Medium	1.4	#N/A	22.42
		FALSE	Medium	[K].VLQPLVPSK.[L]		1	1	1	gene008176	gene008176 [358-366]		0	980.614	5394258		Medium	Low	Medium	1.1	#N/A	25.06
FALSE	Master Protein	gene005855	gene005855	12	4	13	4	367	37.8	5.24	142	2.04	3	4	0	1.01998e+07	High	1		N4-(beta-N-acetylglucosaminyl)-L-asparaginase [EC:3.5.1.26]
	Checked	Protein Group ID	# Proteins	# Unique Peptides	# Peptides	# PSMs	Group Description	Found in Sample: [S26] F26: Sample												#N/A
	FALSE	23	1	4	4	13	[Master Protein] gene005855	High												#N/A
		Checked	Confidence	Annotated Sequence	Modifications	# Protein Groups	# Proteins	# PSMs	Master Protein Accessions	Positions in Proteins	Modifications in Proteins	# Missed Cleavages	Theo. MH+ [Da]	Abundance: F26: Sample	Quan Info	Found in Sample: [S26] F26: Sample	Confidence (by Search Engine): Mascot	Confidence (by Search Engine): Sequest HT	XCorr (by Search Engine): Sequest HT	#N/A	Top Apex RT [min]
		FALSE	High	[R].FLPCYQAVENLR.[R]	1xCarbamidomethyl [C4]	1	1	4	gene005855	gene005855 [280-291]		0	1509.75	2.24136e+06		High	High	High	2.04	#N/A	32.48
		FALSE	Medium	[R].FLPCYQAVENLRR.[G]	1xCarbamidomethyl [C4]	1	1	1	gene005855	gene005855 [280-292]		1	1665.85	1.05609e+06		Medium	n/a	Medium	1.32	#N/A	29.51
		FALSE	High	[R].GDHGGAGSGWGFTYAYR.[G]		1	1	4	gene005855	gene005855 [325-341]		0	1758.76	2.24037e+06		High	High	Medium	1.84	#N/A	29.6
		FALSE	High	[R].KYPDVQSGIVVVNNR.[G]		1	1	4	gene005855	gene005855 [310-324]		1	1687.91	4.66202e+06		High	High	Medium	1.55	#N/A	26.22
FALSE	Master Protein	gene007369	gene007369	5	1	2	1	201	20.9	6.42	60	1.95	1	1	0	3.32881e+06	High	1		6,7-dimethyl-8-ribityllumazine synthase [EC:2.5.1.78]
	Checked	Protein Group ID	# Proteins	# Unique Peptides	# Peptides	# PSMs	Group Description	Found in Sample: [S26] F26: Sample												#N/A
	FALSE	78	1	1	1	2	[Master Protein] gene007369	High												#N/A
		Checked	Confidence	Annotated Sequence	Modifications	# Protein Groups	# Proteins	# PSMs	Master Protein Accessions	Positions in Proteins	Modifications in Proteins	# Missed Cleavages	Theo. MH+ [Da]	Abundance: F26: Sample	Quan Info	Found in Sample: [S26] F26: Sample	Confidence (by Search Engine): Mascot	Confidence (by Search Engine): Sequest HT	XCorr (by Search Engine): Sequest HT	#N/A	Top Apex RT [min]
		FALSE	High	[R].WNTTIIEPLVK.[G]		1	1	2	gene007369	gene007369 [27-37]		0	1313.75	3.32881e+06		High	High	High	1.95	#N/A	33.95
FALSE	Master Protein	gene010472	gene010472	11	5	13	5	397	44.5	6.2	93	1.95	3	5	0	7.98556e+06	High	1		chitinase [EC:3.2.1.14]
	Checked	Protein Group ID	# Proteins	# Unique Peptides	# Peptides	# PSMs	Group Description	Found in Sample: [S26] F26: Sample												#N/A
	FALSE	15	1	5	5	13	[Master Protein] gene010472	High												#N/A
		Checked	Confidence	Annotated Sequence	Modifications	# Protein Groups	# Proteins	# PSMs	Master Protein Accessions	Positions in Proteins	Modifications in Proteins	# Missed Cleavages	Theo. MH+ [Da]	Abundance: F26: Sample	Quan Info	Found in Sample: [S26] F26: Sample	Confidence (by Search Engine): Mascot	Confidence (by Search Engine): Sequest HT	XCorr (by Search Engine): Sequest HT	#N/A	Top Apex RT [min]
		FALSE	Medium	[K].KLPLPGATEYFDR.[E]		1	1	1	gene010472	gene010472 [292-304]		1	1506.8	1.0108e+06		Medium	Low	Medium	1.05	#N/A	30.09
		FALSE	Medium	[K].LEIPGMDR.[V]		1	1	2	gene010472	gene010472 [190-197]		0	930.471	936251		Medium	Low	Medium	1.13	#N/A	28.92
		FALSE	High	[K].LPLPGATEYFDR.[E]		1	1	2	gene010472	gene010472 [293-304]		0	1378.7	1074888		High	High	Medium	1.46	#N/A	33.17
		FALSE	High	[K].IVLGMPLYGR.[A]		1	1	4	gene010472	gene010472 [254-263]		0	1118.64	1.30215e+06		High	High	Medium	1.42	#N/A	33.21
		FALSE	Medium	[K].IVLGMPLYGR.[A]	1xOxidation [M5]	1	1	2	gene010472	gene010472 [254-263]		0	1134.63	1.80663e+06		Medium	Medium	Medium	1.11	#N/A	29.21
		FALSE	High	[R].TVVSYDTVDMAR.[T]	1xOxidation [M10]	1	1	2	gene010472	gene010472 [318-329]		0	1372.64	1.85485e+06		High	High	High	1.95	#N/A	24.83
FALSE	Master Protein	gene008357	gene008357	3	1	2	1	397	43.7	6.96	36	1.82	1	1	0	2.43598e+06	High	1		formate dehydrogenase [EC:1.17.1.9]
	Checked	Protein Group ID	# Proteins	# Unique Peptides	# Peptides	# PSMs	Group Description	Found in Sample: [S26] F26: Sample												#N/A
	FALSE	14	1	1	1	2	[Master Protein] gene008357	High												#N/A
		Checked	Confidence	Annotated Sequence	Modifications	# Protein Groups	# Proteins	# PSMs	Master Protein Accessions	Positions in Proteins	Modifications in Proteins	# Missed Cleavages	Theo. MH+ [Da]	Abundance: F26: Sample	Quan Info	Found in Sample: [S26] F26: Sample	Confidence (by Search Engine): Mascot	Confidence (by Search Engine): Sequest HT	XCorr (by Search Engine): Sequest HT	#N/A	Top Apex RT [min]
		FALSE	High	[K].AILESYLSGR.[H]		1	1	2	gene008357	gene008357 [362-371]		0	1108.6	2.43598e+06		High	High	Medium	1.82	#N/A	30.02
FALSE	Master Protein	gene005362	gene005362	9	2	3	2	263	29.5	5.4	33	1.74	1	2	0	1.87416e+06	High	1
	Checked	Protein Group ID	# Proteins	# Unique Peptides	# Peptides	# PSMs	Group Description	Found in Sample: [S26] F26: Sample												#N/A
	FALSE	53	1	2	2	3	[Master Protein] gene005362	High												#N/A
		Checked	Confidence	Annotated Sequence	Modifications	# Protein Groups	# Proteins	# PSMs	Master Protein Accessions	Positions in Proteins	Modifications in Proteins	# Missed Cleavages	Theo. MH+ [Da]	Abundance: F26: Sample	Quan Info	Found in Sample: [S26] F26: Sample	Confidence (by Search Engine): Mascot	Confidence (by Search Engine): Sequest HT	XCorr (by Search Engine): Sequest HT	#N/A	Top Apex RT [min]
		FALSE	Medium	[R].AYIGWIPVEEWK.[K]		1	1	1	gene005362	gene005362 [225-236]		0	1490.77	452551		Medium	Low	Medium	0.98	#N/A	39.13
		FALSE	High	[R].IPTSYESAVLGR.[R]		1	1	2	gene005362	gene005362 [41-52]		0	1292.68	1.42161e+06		High	High	Medium	1.74	#N/A	28.84
FALSE	Master Protein	gene009269	gene009269	10	3	5	3	397	42.6	5.14	76	1.7	2	3	0	5.13509e+06	High	1
	Checked	Protein Group ID	# Proteins	# Unique Peptides	# Peptides	# PSMs	Group Description	Found in Sample: [S26] F26: Sample												#N/A
	FALSE	58	1	3	3	5	[Master Protein] gene009269	High												#N/A
		Checked	Confidence	Annotated Sequence	Modifications	# Protein Groups	# Proteins	# PSMs	Master Protein Accessions	Positions in Proteins	Modifications in Proteins	# Missed Cleavages	Theo. MH+ [Da]	Abundance: F26: Sample	Quan Info	Found in Sample: [S26] F26: Sample	Confidence (by Search Engine): Mascot	Confidence (by Search Engine): Sequest HT	XCorr (by Search Engine): Sequest HT	#N/A	Top Apex RT [min]
		FALSE	Medium	[R].GSTTHTLTPLEIPGGSK.[A]		1	1	1	gene009269	gene009269 [278-294]		0	1695.89	2.02366e+06		Medium	Low	Medium	1.23	#N/A	26.21
		FALSE	High	[R].MPAAAASYGWER.[G]		1	1	2	gene009269	gene009269 [126-137]		0	1309.6	945297		High	High	Medium	1.7	#N/A	27.57
		FALSE	High	[K].YIQDALDAYGK.[T]		1	1	2	gene009269	gene009269 [147-157]		0	1256.62	2166136		High	High	Medium	1.57	#N/A	28.52
FALSE	Master Protein	gene001490	gene001490	5	2	5	2	406	44.9	5.03	53	0	2	1	0	3.71437e+06	High	1
	Checked	Protein Group ID	# Proteins	# Unique Peptides	# Peptides	# PSMs	Group Description	Found in Sample: [S26] F26: Sample												#N/A
	FALSE	62	1	2	2	5	[Master Protein] gene001490	High												#N/A
		Checked	Confidence	Annotated Sequence	Modifications	# Protein Groups	# Proteins	# PSMs	Master Protein Accessions	Positions in Proteins	Modifications in Proteins	# Missed Cleavages	Theo. MH+ [Da]	Abundance: F26: Sample	Quan Info	Found in Sample: [S26] F26: Sample	Confidence (by Search Engine): Mascot	Confidence (by Search Engine): Sequest HT	XCorr (by Search Engine): Sequest HT	#N/A	Top Apex RT [min]
		FALSE	Medium	[R].FDVGANVFK.[F]		1	1	1	gene001490	gene001490 [304-312]		0	996.515	1.7513e+06		Medium	Medium	Low	0.76	#N/A	30.2
		FALSE	High	[R].TFLEPLLSDKR.[F]		1	1	4	gene001490	gene001490 [228-238]		1	1318.74	1.96307e+06		High	High	Medium	1.66	#N/A	29.71
FALSE	Master Protein	gene002521	gene002521	3	2	8	2	548	58.6	4.64	48	0	2	2	0	7.97384e+06	High	1		1,3-beta-glucanosyltransferase GAS1 [EC:2.4.1.-]
	Checked	Protein Group ID	# Proteins	# Unique Peptides	# Peptides	# PSMs	Group Description	Found in Sample: [S26] F26: Sample												#N/A
	FALSE	63	1	2	2	8	[Master Protein] gene002521	High												#N/A
		Checked	Confidence	Annotated Sequence	Modifications	# Protein Groups	# Proteins	# PSMs	Master Protein Accessions	Positions in Proteins	Modifications in Proteins	# Missed Cleavages	Theo. MH+ [Da]	Abundance: F26: Sample	Quan Info	Found in Sample: [S26] F26: Sample	Confidence (by Search Engine): Mascot	Confidence (by Search Engine): Sequest HT	XCorr (by Search Engine): Sequest HT	#N/A	Top Apex RT [min]
		FALSE	Medium	[K].IFTNVIR.[V]		1	1	4	gene002521	gene002521 [93-99]		0	862.515	3.14607e+06		Medium	Medium	Medium	0.87	#N/A	25.76
		FALSE	High	[R].YTAVIDSLSK.[Y]		1	1	4	gene002521	gene002521 [149-158]		0	1096.59	4827771		High	High	Medium	1.38	#N/A	26.55
FALSE	Master Protein	gene006999	gene006999	5	1	2	1	286	31.4	5.22	44	0	1	1	0	863733	High	1
	Checked	Protein Group ID	# Proteins	# Unique Peptides	# Peptides	# PSMs	Group Description	Found in Sample: [S26] F26: Sample												#N/A
	FALSE	13	1	1	1	2	[Master Protein] gene006999	High												#N/A
		Checked	Confidence	Annotated Sequence	Modifications	# Protein Groups	# Proteins	# PSMs	Master Protein Accessions	Positions in Proteins	Modifications in Proteins	# Missed Cleavages	Theo. MH+ [Da]	Abundance: F26: Sample	Quan Info	Found in Sample: [S26] F26: Sample	Confidence (by Search Engine): Mascot	Confidence (by Search Engine): Sequest HT	XCorr (by Search Engine): Sequest HT	#N/A	Top Apex RT [min]
		FALSE	High	[K].FSQILQFPEVEGSR.[F]		1	1	2	gene006999	gene006999 [66-79]		0	1636.83	863733		High	High	Medium	1.28	#N/A	35.05
FALSE	Master Protein	gene008562	gene008562	7	2	3	2	286	30.7	5.69	44	0	2	1	0	1.51141e+06	High	1		cyanophycinase [EC:3.4.15.6]
	Checked	Protein Group ID	# Proteins	# Unique Peptides	# Peptides	# PSMs	Group Description	Found in Sample: [S26] F26: Sample												#N/A
	FALSE	91	1	2	2	3	[Master Protein] gene008562	High												#N/A
		Checked	Confidence	Annotated Sequence	Modifications	# Protein Groups	# Proteins	# PSMs	Master Protein Accessions	Positions in Proteins	Modifications in Proteins	# Missed Cleavages	Theo. MH+ [Da]	Abundance: F26: Sample	Quan Info	Found in Sample: [S26] F26: Sample	Confidence (by Search Engine): Mascot	Confidence (by Search Engine): Sequest HT	XCorr (by Search Engine): Sequest HT	#N/A	Top Apex RT [min]
		FALSE	High	[K].GVFFGGGR.[Q]		1	1	1	gene008562	gene008562 [119-126]		0	796.41	501471		High	High	Low	0.67	#N/A	25.19
		FALSE	High	[R].LVDAYAGTLTER.[L]		1	1	2	gene008562	gene008562 [130-141]		0	1308.68	1.00994e+06		High	High	Medium	1.48	#N/A	27.38
FALSE	Master Protein	gene006237	gene006237	10	3	7	3	340	35.6	7.34	43	0	2	3	0	2.64094e+06	High	1		malate dehydrogenase [EC:1.1.1.37]
	Checked	Protein Group ID	# Proteins	# Unique Peptides	# Peptides	# PSMs	Group Description	Found in Sample: [S26] F26: Sample												#N/A
	FALSE	55	1	3	3	7	[Master Protein] gene006237	High												#N/A
		Checked	Confidence	Annotated Sequence	Modifications	# Protein Groups	# Proteins	# PSMs	Master Protein Accessions	Positions in Proteins	Modifications in Proteins	# Missed Cleavages	Theo. MH+ [Da]	Abundance: F26: Sample	Quan Info	Found in Sample: [S26] F26: Sample	Confidence (by Search Engine): Mascot	Confidence (by Search Engine): Sequest HT	XCorr (by Search Engine): Sequest HT	#N/A	Top Apex RT [min]
		FALSE	Medium	[K].GSDIVLIPAGVPR.[K]		1	1	2	gene006237	gene006237 [92-104]		0	1293.75	921412		Medium	Medium	Medium	1.45	#N/A	32.85
		FALSE	Medium	[R].LFGVTTLDVVR.[A]		1	1	1	gene006237	gene006237 [166-176]		0	1219.7	326660		Medium	Low	Medium	0.93	#N/A	35.05
		FALSE	High	[R].VTELALYDIR.[G]		1	1	4	gene006237	gene006237 [49-58]		0	1192.66	1.39287e+06		High	High	Medium	1.22	#N/A	31.98
FALSE	Master Protein	gene005478	gene005478	3	1	2	1	412	45.5	4.97	42	0	1	1	0	1.1253e+06	High	1
	Checked	Protein Group ID	# Proteins	# Unique Peptides	# Peptides	# PSMs	Group Description	Found in Sample: [S26] F26: Sample												#N/A
	FALSE	92	1	1	1	2	[Master Protein] gene005478	High												#N/A
		Checked	Confidence	Annotated Sequence	Modifications	# Protein Groups	# Proteins	# PSMs	Master Protein Accessions	Positions in Proteins	Modifications in Proteins	# Missed Cleavages	Theo. MH+ [Da]	Abundance: F26: Sample	Quan Info	Found in Sample: [S26] F26: Sample	Confidence (by Search Engine): Mascot	Confidence (by Search Engine): Sequest HT	XCorr (by Search Engine): Sequest HT	#N/A	Top Apex RT [min]
		FALSE	High	[R].VTNWAYGVQISK.[V]		1	1	2	gene005478	gene005478 [136-147]		0	1365.72	1.1253e+06		High	High	Medium	1.58	#N/A	29.85
FALSE	Master Protein	gene002528	gene002528	2	1	2	1	418	44.8	4.88	39	0	1	1	0	2.01717e+06	High	1		cellulase [EC:3.2.1.4]
	Checked	Protein Group ID	# Proteins	# Unique Peptides	# Peptides	# PSMs	Group Description	Found in Sample: [S26] F26: Sample												#N/A
	FALSE	84	1	1	1	2	[Master Protein] gene002528	High												#N/A
		Checked	Confidence	Annotated Sequence	Modifications	# Protein Groups	# Proteins	# PSMs	Master Protein Accessions	Positions in Proteins	Modifications in Proteins	# Missed Cleavages	Theo. MH+ [Da]	Abundance: F26: Sample	Quan Info	Found in Sample: [S26] F26: Sample	Confidence (by Search Engine): Mascot	Confidence (by Search Engine): Sequest HT	XCorr (by Search Engine): Sequest HT	#N/A	Top Apex RT [min]
		FALSE	High	[R].IYLLDAAK.[E]		1	1	2	gene002528	gene002528 [124-131]		0	906.529	2.01717e+06		High	High	Medium	1.53	#N/A	28.62
FALSE	Master Protein	gene005836	gene005836	5	3	4	3	421	45.7	5.43	36	0	2	2	0	2.51364e+06	High	1		chitinase [EC:3.2.1.14]
	Checked	Protein Group ID	# Proteins	# Unique Peptides	# Peptides	# PSMs	Group Description	Found in Sample: [S26] F26: Sample												#N/A
	FALSE	80	1	3	3	4	[Master Protein] gene005836	High												#N/A
		Checked	Confidence	Annotated Sequence	Modifications	# Protein Groups	# Proteins	# PSMs	Master Protein Accessions	Positions in Proteins	Modifications in Proteins	# Missed Cleavages	Theo. MH+ [Da]	Abundance: F26: Sample	Quan Info	Found in Sample: [S26] F26: Sample	Confidence (by Search Engine): Mascot	Confidence (by Search Engine): Sequest HT	XCorr (by Search Engine): Sequest HT	#N/A	Top Apex RT [min]
		FALSE	Medium	[R].KTFAQTAVTLIK.[D]		1	1	1	gene005836	gene005836 [143-154]		1	1320.79	735694		Medium	Low	Medium	1.2	#N/A	27.72
		FALSE	High	[K].TFAQTAVTLIK.[D]		1	1	2	gene005836	gene005836 [144-154]		0	1192.69	1.23974e+06		High	High	Medium	1.06	#N/A	31.04
		FALSE	Medium	[K].VYFVNWGIYGR.[N]		1	1	1	gene005836	gene005836 [37-47]		0	1373.7	538200		Medium	Medium	Low	0.76	#N/A	36.72
FALSE	Master Protein	gene009645	gene009645	6	2	4	2	307	33.5	5.73	32	0	1	2	0	2.56781e+06	High	1		4-nitrophenyl phosphatase [EC:3.1.3.41]
	Checked	Protein Group ID	# Proteins	# Unique Peptides	# Peptides	# PSMs	Group Description	Found in Sample: [S26] F26: Sample												#N/A
	FALSE	29	1	2	2	4	[Master Protein] gene009645	High												#N/A
		Checked	Confidence	Annotated Sequence	Modifications	# Protein Groups	# Proteins	# PSMs	Master Protein Accessions	Positions in Proteins	Modifications in Proteins	# Missed Cleavages	Theo. MH+ [Da]	Abundance: F26: Sample	Quan Info	Found in Sample: [S26] F26: Sample	Confidence (by Search Engine): Mascot	Confidence (by Search Engine): Sequest HT	XCorr (by Search Engine): Sequest HT	#N/A	Top Apex RT [min]
		FALSE	Medium	[R].DITPEDFKR.[L]		1	1	2	gene009645	gene009645 [141-149]		1	1120.56	2.03748e+06		Medium	Low	Medium	1.61	#N/A	23.9
		FALSE	High	[K].LSIAYQYLLR.[G]		1	1	2	gene009645	gene009645 [176-185]		0	1239.71	530325		High	High	Medium	0.97	#N/A	35.09
FALSE	Master Protein	gene003711	gene003711	3	1	2	1	316	35	7.03	29	0	1	1	0	2.82754e+06	High	1		guanine nucleotide-binding protein subunit beta-2-like 1 protein
	Checked	Protein Group ID	# Proteins	# Unique Peptides	# Peptides	# PSMs	Group Description	Found in Sample: [S26] F26: Sample												#N/A
	FALSE	61	1	1	1	2	[Master Protein] gene003711	High												#N/A
		Checked	Confidence	Annotated Sequence	Modifications	# Protein Groups	# Proteins	# PSMs	Master Protein Accessions	Positions in Proteins	Modifications in Proteins	# Missed Cleavages	Theo. MH+ [Da]	Abundance: F26: Sample	Quan Info	Found in Sample: [S26] F26: Sample	Confidence (by Search Engine): Mascot	Confidence (by Search Engine): Sequest HT	XCorr (by Search Engine): Sequest HT	#N/A	Top Apex RT [min]
		FALSE	High	[R].LWELATGTTTR.[R]		1	1	2	gene003711	gene003711 [89-99]		0	1248.66	2.82754e+06		High	High	Medium	1.01	#N/A	29.56
FALSE	Master Protein	gene006328	gene006328	4	1	2	1	292	32.5	6.46	26	0	1	1	0	520064	Medium	1
	Checked	Protein Group ID	# Proteins	# Unique Peptides	# Peptides	# PSMs	Group Description	Found in Sample: [S26] F26: Sample												#N/A
	FALSE	18	1	1	1	2	[Master Protein] gene006328	Medium												#N/A
		Checked	Confidence	Annotated Sequence	Modifications	# Protein Groups	# Proteins	# PSMs	Master Protein Accessions	Positions in Proteins	Modifications in Proteins	# Missed Cleavages	Theo. MH+ [Da]	Abundance: F26: Sample	Quan Info	Found in Sample: [S26] F26: Sample	Confidence (by Search Engine): Mascot	Confidence (by Search Engine): Sequest HT	XCorr (by Search Engine): Sequest HT	#N/A	Top Apex RT [min]
		FALSE	Medium	[R].FGDPTLVSLAEK.[Y]		1	1	2	gene006328	gene006328 [213-224]		0	1276.68	520064		Medium	Medium	Medium	0.92	#N/A	32.03
FALSE	Master Protein	gene007974	gene007974	14	3	4	3	235	25.2	5.91	25	0	1	3	0	4.43197e+06	Medium	1
	Checked	Protein Group ID	# Proteins	# Unique Peptides	# Peptides	# PSMs	Group Description	Found in Sample: [S26] F26: Sample												#N/A
	FALSE	17	1	3	3	4	[Master Protein] gene007974	Medium												#N/A
		Checked	Confidence	Annotated Sequence	Modifications	# Protein Groups	# Proteins	# PSMs	Master Protein Accessions	Positions in Proteins	Modifications in Proteins	# Missed Cleavages	Theo. MH+ [Da]	Abundance: F26: Sample	Quan Info	Found in Sample: [S26] F26: Sample	Confidence (by Search Engine): Mascot	Confidence (by Search Engine): Sequest HT	XCorr (by Search Engine): Sequest HT	#N/A	Top Apex RT [min]
		FALSE	Medium	[K].EGIAPAQWLNDR.[Q]		1	1	1	gene007974	gene007974 [36-47]		0	1369.69	701671		Medium	Low	Medium	0.96	#N/A	32.12
		FALSE	Medium	[K].LDFYPAPNPSR.[T]		1	1	1	gene007974	gene007974 [7-17]		0	1276.63	2181179		Medium	n/a	Medium	0.92	#N/A	29.22
		FALSE	Medium	[R].LGWTGELDK.[W]		1	1	2	gene007974	gene007974 [218-226]		0	1018.52	1549121		Medium	Medium	Medium	0.97	#N/A	28.1
FALSE	Master Protein	gene006755	gene006755	2	1	2	1	406	46.7	8.97	23	0	1	1	0	1.05791e+06	Medium	1		glutathionyl-hydroquinone reductase [EC:1.8.5.7]
	Checked	Protein Group ID	# Proteins	# Unique Peptides	# Peptides	# PSMs	Group Description	Found in Sample: [S26] F26: Sample												#N/A
	FALSE	27	1	1	1	2	[Master Protein] gene006755	Medium												#N/A
		Checked	Confidence	Annotated Sequence	Modifications	# Protein Groups	# Proteins	# PSMs	Master Protein Accessions	Positions in Proteins	Modifications in Proteins	# Missed Cleavages	Theo. MH+ [Da]	Abundance: F26: Sample	Quan Info	Found in Sample: [S26] F26: Sample	Confidence (by Search Engine): Mascot	Confidence (by Search Engine): Sequest HT	XCorr (by Search Engine): Sequest HT	#N/A	Top Apex RT [min]
		FALSE	Medium	[K].ALFEALDR.[A]		1	1	2	gene006755	gene006755 [280-287]		0	934.499	1.05791e+06		Medium	Medium	Medium	1.2	#N/A	29.6
FALSE	Master Protein	gene005068	gene005068	2	1	1	1	432	48	5.91		0		1	0	1.67329e+06	Medium	1		translation initiation factor 5
	Checked	Protein Group ID	# Proteins	# Unique Peptides	# Peptides	# PSMs	Group Description	Found in Sample: [S26] F26: Sample												#N/A
	FALSE	70	1	1	1	1	[Master Protein] gene005068	Medium												#N/A
		Checked	Confidence	Annotated Sequence	Modifications	# Protein Groups	# Proteins	# PSMs	Master Protein Accessions	Positions in Proteins	Modifications in Proteins	# Missed Cleavages	Theo. MH+ [Da]	Abundance: F26: Sample	Quan Info	Found in Sample: [S26] F26: Sample	Confidence (by Search Engine): Mascot	Confidence (by Search Engine): Sequest HT	XCorr (by Search Engine): Sequest HT	#N/A	Top Apex RT [min]
		FALSE	Medium	[K].LSGFILK.[N]		1	1	1	gene005068	gene005068 [136-142]		0	777.487	1.67329e+06		Medium	Low	Medium	0.89	#N/A	26.91
FALSE	Master Protein	gene009180	gene009180	1	1	1	1	896	99.1	5.55		0		1	0	601920	Medium	1
	Checked	Protein Group ID	# Proteins	# Unique Peptides	# Peptides	# PSMs	Group Description	Found in Sample: [S26] F26: Sample												#N/A
	FALSE	66	1	1	1	1	[Master Protein] gene009180	Medium												#N/A
		Checked	Confidence	Annotated Sequence	Modifications	# Protein Groups	# Proteins	# PSMs	Master Protein Accessions	Positions in Proteins	Modifications in Proteins	# Missed Cleavages	Theo. MH+ [Da]	Abundance: F26: Sample	Quan Info	Found in Sample: [S26] F26: Sample	Confidence (by Search Engine): Mascot	Confidence (by Search Engine): Sequest HT	XCorr (by Search Engine): Sequest HT	#N/A	Top Apex RT [min]
		FALSE	Medium	[R].TLDQQRLR.[L]		1	1	1	gene009180	gene009180 [516-523]		1	1029.58	601920		Medium	n/a	Medium	0.81	#N/A	22.33
FALSE	Master Protein	gene005854	gene005854	1	1	1	1	1555	177.9	5.45		0		1	0	915368	Medium	1
	Checked	Protein Group ID	# Proteins	# Unique Peptides	# Peptides	# PSMs	Group Description	Found in Sample: [S26] F26: Sample												#N/A
	FALSE	71	1	1	1	1	[Master Protein] gene005854	Medium												#N/A
		Checked	Confidence	Annotated Sequence	Modifications	# Protein Groups	# Proteins	# PSMs	Master Protein Accessions	Positions in Proteins	Modifications in Proteins	# Missed Cleavages	Theo. MH+ [Da]	Abundance: F26: Sample	Quan Info	Found in Sample: [S26] F26: Sample	Confidence (by Search Engine): Mascot	Confidence (by Search Engine): Sequest HT	XCorr (by Search Engine): Sequest HT	#N/A	Top Apex RT [min]
		FALSE	Medium	[R].SPEVRDRIPSK.[S]		1	1	1	gene005854	gene005854 [683-693]		2	1283.71	915368		Medium	n/a	Medium	0.83	#N/A	36.58
FALSE	Master Protein	gene003462	gene003462	3	1	1	1	438	47.2	5.59		0		1	0	512504	Medium	1		enolase [EC:4.2.1.11]
	Checked	Protein Group ID	# Proteins	# Unique Peptides	# Peptides	# PSMs	Group Description	Found in Sample: [S26] F26: Sample												#N/A
	FALSE	72	1	1	1	1	[Master Protein] gene003462	Medium												#N/A
		Checked	Confidence	Annotated Sequence	Modifications	# Protein Groups	# Proteins	# PSMs	Master Protein Accessions	Positions in Proteins	Modifications in Proteins	# Missed Cleavages	Theo. MH+ [Da]	Abundance: F26: Sample	Quan Info	Found in Sample: [S26] F26: Sample	Confidence (by Search Engine): Mascot	Confidence (by Search Engine): Sequest HT	XCorr (by Search Engine): Sequest HT	#N/A	Top Apex RT [min]
		FALSE	Medium	[K].VNQIGTLTESIQAAK.[D]		1	1	1	gene003462	gene003462 [348-362]		0	1572.86	512504		Medium	Low	Medium	1.09	#N/A	29.9
FALSE	Master Protein	gene009394	gene009394	2	1	5	1	698	77.5	7.46		0		1	0	11781517	Medium	1		[histone H4]-N-methyl-L-lysine20 N-methyltransferase [EC:2.1.1.362]
	Checked	Protein Group ID	# Proteins	# Unique Peptides	# Peptides	# PSMs	Group Description	Found in Sample: [S26] F26: Sample												#N/A
	FALSE	67	1	1	1	5	[Master Protein] gene009394	Medium												#N/A
		Checked	Confidence	Annotated Sequence	Modifications	# Protein Groups	# Proteins	# PSMs	Master Protein Accessions	Positions in Proteins	Modifications in Proteins	# Missed Cleavages	Theo. MH+ [Da]	Abundance: F26: Sample	Quan Info	Found in Sample: [S26] F26: Sample	Confidence (by Search Engine): Mascot	Confidence (by Search Engine): Sequest HT	XCorr (by Search Engine): Sequest HT	#N/A	Top Apex RT [min]
		FALSE	Medium	[K].KSIESTMAEGYSLR.[H]	1xOxidation [M7]	1	1	5	gene009394	gene009394 [265-278]		1	1587.77	11781517		Medium	Low	Medium	0.99	#N/A	23.13
FALSE	Master Protein	gene003899	gene003899	2	1	1	1	484	52.3	5.26		0		1	0	1.33495e+06	Medium	1		aminopeptidase Y [EC:3.4.11.15]
	Checked	Protein Group ID	# Proteins	# Unique Peptides	# Peptides	# PSMs	Group Description	Found in Sample: [S26] F26: Sample												#N/A
	FALSE	69	1	1	1	1	[Master Protein] gene003899	Medium												#N/A
		Checked	Confidence	Annotated Sequence	Modifications	# Protein Groups	# Proteins	# PSMs	Master Protein Accessions	Positions in Proteins	Modifications in Proteins	# Missed Cleavages	Theo. MH+ [Da]	Abundance: F26: Sample	Quan Info	Found in Sample: [S26] F26: Sample	Confidence (by Search Engine): Mascot	Confidence (by Search Engine): Sequest HT	XCorr (by Search Engine): Sequest HT	#N/A	Top Apex RT [min]
		FALSE	Medium	[R].LVIGNEVLK.[S]		1	1	1	gene003899	gene003899 [126-134]		0	984.609	1.33495e+06		Medium	Low	Medium	0.84	#N/A	27.96
FALSE	Master Protein	gene009565	gene009565	2	1	1	1	324	37.3	7.72		0		1	0	2.62204e+06	Medium	1
	Checked	Protein Group ID	# Proteins	# Unique Peptides	# Peptides	# PSMs	Group Description	Found in Sample: [S26] F26: Sample												#N/A
	FALSE	68	1	1	1	1	[Master Protein] gene009565	Medium												#N/A
		Checked	Confidence	Annotated Sequence	Modifications	# Protein Groups	# Proteins	# PSMs	Master Protein Accessions	Positions in Proteins	Modifications in Proteins	# Missed Cleavages	Theo. MH+ [Da]	Abundance: F26: Sample	Quan Info	Found in Sample: [S26] F26: Sample	Confidence (by Search Engine): Mascot	Confidence (by Search Engine): Sequest HT	XCorr (by Search Engine): Sequest HT	#N/A	Top Apex RT [min]
		FALSE	Medium	[K].DFGSVPTK.[G]		1	1	1	gene009565	gene009565 [310-317]		0	850.431	2.62204e+06		Medium	n/a	Medium	0.8	#N/A	21.97
FALSE	Master Protein	gene005147	gene005147	1	1	1	1	1891	210.7	6.16		0		1	0	3167677	Medium	1		TATA-binding protein-associated factor [EC:3.6.4.-]
	Checked	Protein Group ID	# Proteins	# Unique Peptides	# Peptides	# PSMs	Group Description	Found in Sample: [S26] F26: Sample												#N/A
	FALSE	86	1	1	1	1	[Master Protein] gene005147	Medium												#N/A
		Checked	Confidence	Annotated Sequence	Modifications	# Protein Groups	# Proteins	# PSMs	Master Protein Accessions	Positions in Proteins	Modifications in Proteins	# Missed Cleavages	Theo. MH+ [Da]	Abundance: F26: Sample	Quan Info	Found in Sample: [S26] F26: Sample	Confidence (by Search Engine): Mascot	Confidence (by Search Engine): Sequest HT	XCorr (by Search Engine): Sequest HT	#N/A	Top Apex RT [min]
		FALSE	Medium	[R].LVQFFTEKGR.[R]		1	1	1	gene005147	gene005147 [988-997]		1	1224.67	3167677		Medium	Low	Medium	0.9	#N/A	31.88
FALSE	Master Protein	gene003399	gene003399	1	1	1	1	946	105.6	6.04		0		1	0	1.22124e+06	Medium	1
	Checked	Protein Group ID	# Proteins	# Unique Peptides	# Peptides	# PSMs	Group Description	Found in Sample: [S26] F26: Sample												#N/A
	FALSE	76	1	1	1	1	[Master Protein] gene003399	Medium												#N/A
		Checked	Confidence	Annotated Sequence	Modifications	# Protein Groups	# Proteins	# PSMs	Master Protein Accessions	Positions in Proteins	Modifications in Proteins	# Missed Cleavages	Theo. MH+ [Da]	Abundance: F26: Sample	Quan Info	Found in Sample: [S26] F26: Sample	Confidence (by Search Engine): Mascot	Confidence (by Search Engine): Sequest HT	XCorr (by Search Engine): Sequest HT	#N/A	Top Apex RT [min]
		FALSE	Medium	[R].TWLEEERLK.[E]		1	1	1	gene003399	gene003399 [531-539]		1	1203.64	1.22124e+06		Medium	n/a	Medium	0.99	#N/A	28.4
FALSE	Master Protein	gene008786	gene008786	3	1	1	1	419	46.4	7.77		0		1	0	10199686	Medium	1
	Checked	Protein Group ID	# Proteins	# Unique Peptides	# Peptides	# PSMs	Group Description	Found in Sample: [S26] F26: Sample												#N/A
	FALSE	79	1	1	1	1	[Master Protein] gene008786	Medium												#N/A
		Checked	Confidence	Annotated Sequence	Modifications	# Protein Groups	# Proteins	# PSMs	Master Protein Accessions	Positions in Proteins	Modifications in Proteins	# Missed Cleavages	Theo. MH+ [Da]	Abundance: F26: Sample	Quan Info	Found in Sample: [S26] F26: Sample	Confidence (by Search Engine): Mascot	Confidence (by Search Engine): Sequest HT	XCorr (by Search Engine): Sequest HT	#N/A	Top Apex RT [min]
		FALSE	Medium	[R].TTQVTISVEQQNK.[H]		1	1	1	gene008786	gene008786 [388-400]		0	1475.77	10199686		Medium	n/a	Medium	0.81	#N/A	25.86
FALSE	Master Protein	gene000836	gene000836	2	1	1	1	375	40.7	8.84		0		1	0		Medium	1
	Checked	Protein Group ID	# Proteins	# Unique Peptides	# Peptides	# PSMs	Group Description	Found in Sample: [S26] F26: Sample												#N/A
	FALSE	82	1	1	1	1	[Master Protein] gene000836	Medium												#N/A
		Checked	Confidence	Annotated Sequence	Modifications	# Protein Groups	# Proteins	# PSMs	Master Protein Accessions	Positions in Proteins	Modifications in Proteins	# Missed Cleavages	Theo. MH+ [Da]	Abundance: F26: Sample	Quan Info	Found in Sample: [S26] F26: Sample	Confidence (by Search Engine): Mascot	Confidence (by Search Engine): Sequest HT	XCorr (by Search Engine): Sequest HT	#N/A	Top Apex RT [min]
		FALSE	Medium	[R].YLEDCITK.[L]	1xCarbamidomethyl [C5]	1	1	1	gene000836	gene000836 [198-205]		0	1041.49		No Quan Values	Medium	Low	Medium	1.03	#N/A
FALSE	Master Protein	gene008713	gene008713	3	1	2	1	631	68.6	8.02		0		1	0	18736424	Medium	1		MFS transporter, DHA1 family, multidrug resistance protein
	Checked	Protein Group ID	# Proteins	# Unique Peptides	# Peptides	# PSMs	Group Description	Found in Sample: [S26] F26: Sample												#N/A
	FALSE	83	1	1	1	2	[Master Protein] gene008713	Medium												#N/A
		Checked	Confidence	Annotated Sequence	Modifications	# Protein Groups	# Proteins	# PSMs	Master Protein Accessions	Positions in Proteins	Modifications in Proteins	# Missed Cleavages	Theo. MH+ [Da]	Abundance: F26: Sample	Quan Info	Found in Sample: [S26] F26: Sample	Confidence (by Search Engine): Mascot	Confidence (by Search Engine): Sequest HT	XCorr (by Search Engine): Sequest HT	#N/A	Top Apex RT [min]
		FALSE	Medium	[-].MEEVDRELMRAEEDALR.[Q]		1	1	2	gene008713	gene008713 [1-17]		2	2091.98	18736424		Medium	Low	Medium	1.33	#N/A	22.22
FALSE	Master Protein	gene003019	gene003019	1	1	1	1	1528	168.5	8.38		0		1	0	1.31702e+06	Medium	1		NTE family protein | lysophospholipid hydrolase [EC:3.1.1.5]
	Checked	Protein Group ID	# Proteins	# Unique Peptides	# Peptides	# PSMs	Group Description	Found in Sample: [S26] F26: Sample												#N/A
	FALSE	85	1	1	1	1	[Master Protein] gene003019	Medium												#N/A
		Checked	Confidence	Annotated Sequence	Modifications	# Protein Groups	# Proteins	# PSMs	Master Protein Accessions	Positions in Proteins	Modifications in Proteins	# Missed Cleavages	Theo. MH+ [Da]	Abundance: F26: Sample	Quan Info	Found in Sample: [S26] F26: Sample	Confidence (by Search Engine): Mascot	Confidence (by Search Engine): Sequest HT	XCorr (by Search Engine): Sequest HT	#N/A	Top Apex RT [min]
		FALSE	Medium	[R].KEAVLQAMSR.[A]	1xOxidation [M8]	1	1	1	gene003019	gene003019 [497-506]		1	1148.61	1.31702e+06		Medium	n/a	Medium	0.85	#N/A	22.88
FALSE	Master Protein	gene000461	gene000461	0	1	1	1	3202	360.2	6.33		0		1	0	548051	Medium	1		vacuolar protein sorting-associated protein 13A/C
	Checked	Protein Group ID	# Proteins	# Unique Peptides	# Peptides	# PSMs	Group Description	Found in Sample: [S26] F26: Sample												#N/A
	FALSE	88	1	1	1	1	[Master Protein] gene000461	Medium												#N/A
		Checked	Confidence	Annotated Sequence	Modifications	# Protein Groups	# Proteins	# PSMs	Master Protein Accessions	Positions in Proteins	Modifications in Proteins	# Missed Cleavages	Theo. MH+ [Da]	Abundance: F26: Sample	Quan Info	Found in Sample: [S26] F26: Sample	Confidence (by Search Engine): Mascot	Confidence (by Search Engine): Sequest HT	XCorr (by Search Engine): Sequest HT	#N/A	Top Apex RT [min]
		FALSE	Medium	[R].LLVEVK.[L]		1	1	1	gene000461	gene000461 [2031-2036]		0	700.46	548051		Medium	n/a	Medium	1.36	#N/A	25.05
FALSE	Master Protein	gene009118	gene009118	1	1	2	1	958	110.4	5.07		0		1	0	5.0688e+06	Medium	1		phospholipase D1/2 [EC:3.1.4.4]
	Checked	Protein Group ID	# Proteins	# Unique Peptides	# Peptides	# PSMs	Group Description	Found in Sample: [S26] F26: Sample												#N/A
	FALSE	90	1	1	1	2	[Master Protein] gene009118	Medium												#N/A
		Checked	Confidence	Annotated Sequence	Modifications	# Protein Groups	# Proteins	# PSMs	Master Protein Accessions	Positions in Proteins	Modifications in Proteins	# Missed Cleavages	Theo. MH+ [Da]	Abundance: F26: Sample	Quan Info	Found in Sample: [S26] F26: Sample	Confidence (by Search Engine): Mascot	Confidence (by Search Engine): Sequest HT	XCorr (by Search Engine): Sequest HT	#N/A	Top Apex RT [min]
		FALSE	Medium	[R].LDNMLR.[A]		1	1	2	gene009118	gene009118 [107-112]		0	761.397	5.0688e+06		Medium	n/a	Medium	0.99	#N/A	27.84
FALSE	Master Protein	gene008630	gene008630	0	1	2	1	4066	452.2	5.12		0		1	0	1.37604e+06	Medium	1		E3 ubiquitin-protein ligase HUWE1 [EC:2.3.2.26]
	Checked	Protein Group ID	# Proteins	# Unique Peptides	# Peptides	# PSMs	Group Description	Found in Sample: [S26] F26: Sample												#N/A
	FALSE	93	1	1	1	2	[Master Protein] gene008630	Medium												#N/A
		Checked	Confidence	Annotated Sequence	Modifications	# Protein Groups	# Proteins	# PSMs	Master Protein Accessions	Positions in Proteins	Modifications in Proteins	# Missed Cleavages	Theo. MH+ [Da]	Abundance: F26: Sample	Quan Info	Found in Sample: [S26] F26: Sample	Confidence (by Search Engine): Mascot	Confidence (by Search Engine): Sequest HT	XCorr (by Search Engine): Sequest HT	#N/A	Top Apex RT [min]
		FALSE	Medium	[K].NKDKTHGGTPK.[N]		1	1	2	gene008630	gene008630 [235-245]		2	1182.62	1.37604e+06		Medium	Low	Medium	1.38	#N/A	24.04
FALSE	Master Protein	gene008038	gene008038	2	1	1	1	405	45.7	9.14		0		1	0	442967104	Medium	1
	Checked	Protein Group ID	# Proteins	# Unique Peptides	# Peptides	# PSMs	Group Description	Found in Sample: [S26] F26: Sample												#N/A
	FALSE	95	1	1	1	1	[Master Protein] gene008038	Medium												#N/A
		Checked	Confidence	Annotated Sequence	Modifications	# Protein Groups	# Proteins	# PSMs	Master Protein Accessions	Positions in Proteins	Modifications in Proteins	# Missed Cleavages	Theo. MH+ [Da]	Abundance: F26: Sample	Quan Info	Found in Sample: [S26] F26: Sample	Confidence (by Search Engine): Mascot	Confidence (by Search Engine): Sequest HT	XCorr (by Search Engine): Sequest HT	#N/A	Top Apex RT [min]
		FALSE	Medium	[R].IGGQRRR.[I]		1	1	1	gene008038	gene008038 [144-150]		2	842.507	442967104		Medium	Low	Medium	0.84	#N/A	23.46
FALSE	Master Protein	gene008748	gene008748	2	1	1	1	689	75.1	5.5		0		1	0	6.00841e+06	Medium	1
	Checked	Protein Group ID	# Proteins	# Unique Peptides	# Peptides	# PSMs	Group Description	Found in Sample: [S26] F26: Sample												#N/A
	FALSE	96	1	1	1	1	[Master Protein] gene008748	Medium												#N/A
		Checked	Confidence	Annotated Sequence	Modifications	# Protein Groups	# Proteins	# PSMs	Master Protein Accessions	Positions in Proteins	Modifications in Proteins	# Missed Cleavages	Theo. MH+ [Da]	Abundance: F26: Sample	Quan Info	Found in Sample: [S26] F26: Sample	Confidence (by Search Engine): Mascot	Confidence (by Search Engine): Sequest HT	XCorr (by Search Engine): Sequest HT	#N/A	Top Apex RT [min]
		FALSE	Medium	[K].REKEVSEEEMVTLK.[A]		1	1	1	gene008748	gene008748 [114-127]		2	1706.86	6.00841e+06		Medium	Low	Medium	1.09	#N/A	27.84
FALSE	Master Protein	gene002656	gene002656	5	1	1	1	325	37.3	5.97		0		1	0	432945	Medium	1		lactoylglutathione lyase [EC:4.4.1.5]
	Checked	Protein Group ID	# Proteins	# Unique Peptides	# Peptides	# PSMs	Group Description	Found in Sample: [S26] F26: Sample												#N/A
	FALSE	98	1	1	1	1	[Master Protein] gene002656	Medium												#N/A
		Checked	Confidence	Annotated Sequence	Modifications	# Protein Groups	# Proteins	# PSMs	Master Protein Accessions	Positions in Proteins	Modifications in Proteins	# Missed Cleavages	Theo. MH+ [Da]	Abundance: F26: Sample	Quan Info	Found in Sample: [S26] F26: Sample	Confidence (by Search Engine): Mascot	Confidence (by Search Engine): Sequest HT	XCorr (by Search Engine): Sequest HT	#N/A	Top Apex RT [min]
		FALSE	Medium	[K].FDLYFLSHDGPGAPSR.[G]		1	1	1	gene002656	gene002656 [47-62]		0	1778.85	432945		Medium	Low	Medium	1.01	#N/A	34.49
FALSE	Master Protein	gene001750	gene001750	2	1	2	1	530	56.9	6.09		0		1	0	137354512	Medium	1		T-complex protein 1 subunit beta
	Checked	Protein Group ID	# Proteins	# Unique Peptides	# Peptides	# PSMs	Group Description	Found in Sample: [S26] F26: Sample												#N/A
	FALSE	100	1	1	1	2	[Master Protein] gene001750	Medium												#N/A
		Checked	Confidence	Annotated Sequence	Modifications	# Protein Groups	# Proteins	# PSMs	Master Protein Accessions	Positions in Proteins	Modifications in Proteins	# Missed Cleavages	Theo. MH+ [Da]	Abundance: F26: Sample	Quan Info	Found in Sample: [S26] F26: Sample	Confidence (by Search Engine): Mascot	Confidence (by Search Engine): Sequest HT	XCorr (by Search Engine): Sequest HT	#N/A	Top Apex RT [min]
		FALSE	Medium	[K].LAVDAVLR.[L]		1	1	2	gene001750	gene001750 [179-186]		0	856.525	137354512		Medium	Low	Medium	0.95	#N/A	23.81
FALSE	Master Protein	gene000472	gene000472	0	1	1	1	2697	300.4	6.7		0		1	0	2596366	Medium	1
	Checked	Protein Group ID	# Proteins	# Unique Peptides	# Peptides	# PSMs	Group Description	Found in Sample: [S26] F26: Sample												#N/A
	FALSE	75	1	1	1	1	[Master Protein] gene000472	Medium												#N/A
		Checked	Confidence	Annotated Sequence	Modifications	# Protein Groups	# Proteins	# PSMs	Master Protein Accessions	Positions in Proteins	Modifications in Proteins	# Missed Cleavages	Theo. MH+ [Da]	Abundance: F26: Sample	Quan Info	Found in Sample: [S26] F26: Sample	Confidence (by Search Engine): Mascot	Confidence (by Search Engine): Sequest HT	XCorr (by Search Engine): Sequest HT	#N/A	Top Apex RT [min]
		FALSE	Medium	[K].KGPSLLGK.[M]		1	1	1	gene000472	gene000472 [2683-2690]		1	799.504	2596366		Medium	n/a	Medium	0.89	#N/A	36.67
FALSE	Master Protein	gene003806	gene003806	1	1	2	1	874	96	5.35		0		1	0	237099888	Medium	1
	Checked	Protein Group ID	# Proteins	# Unique Peptides	# Peptides	# PSMs	Group Description	Found in Sample: [S26] F26: Sample												#N/A
	FALSE	1	1	1	1	2	[Master Protein] gene003806	Medium												#N/A
		Checked	Confidence	Annotated Sequence	Modifications	# Protein Groups	# Proteins	# PSMs	Master Protein Accessions	Positions in Proteins	Modifications in Proteins	# Missed Cleavages	Theo. MH+ [Da]	Abundance: F26: Sample	Quan Info	Found in Sample: [S26] F26: Sample	Confidence (by Search Engine): Mascot	Confidence (by Search Engine): Sequest HT	XCorr (by Search Engine): Sequest HT	#N/A	Top Apex RT [min]
		FALSE	Medium	[R].LSSLRDQAR.[A]		1	1	2	gene003806	gene003806 [422-430]		1	1045.57	237099888		Medium	Low	Medium	0.85	#N/A	20.99
FALSE	Master Protein	gene004219	gene004219	1	1	1	1	1293	143.2	5.52		0		1	0	5.58935e+06	Medium	1		protein TIF31
	Checked	Protein Group ID	# Proteins	# Unique Peptides	# Peptides	# PSMs	Group Description	Found in Sample: [S26] F26: Sample												#N/A
	FALSE	51	1	1	1	1	[Master Protein] gene004219	Medium												#N/A
		Checked	Confidence	Annotated Sequence	Modifications	# Protein Groups	# Proteins	# PSMs	Master Protein Accessions	Positions in Proteins	Modifications in Proteins	# Missed Cleavages	Theo. MH+ [Da]	Abundance: F26: Sample	Quan Info	Found in Sample: [S26] F26: Sample	Confidence (by Search Engine): Mascot	Confidence (by Search Engine): Sequest HT	XCorr (by Search Engine): Sequest HT	#N/A	Top Apex RT [min]
		FALSE	Medium	[K].DGKRFDLEASVETK.[G]		1	1	1	gene004219	gene004219 [534-547]		2	1594.81	5.58935e+06		Medium	n/a	Medium	1.58	#N/A	27.86
FALSE	Master Protein	gene005219	gene005219	1	1	2	1	1025	113.5	9.38		0		1	0	3.89375e+06	Medium	1		transmembrane anterior posterior transformation protein 1
	Checked	Protein Group ID	# Proteins	# Unique Peptides	# Peptides	# PSMs	Group Description	Found in Sample: [S26] F26: Sample												#N/A
	FALSE	60	1	1	1	2	[Master Protein] gene005219	Medium												#N/A
		Checked	Confidence	Annotated Sequence	Modifications	# Protein Groups	# Proteins	# PSMs	Master Protein Accessions	Positions in Proteins	Modifications in Proteins	# Missed Cleavages	Theo. MH+ [Da]	Abundance: F26: Sample	Quan Info	Found in Sample: [S26] F26: Sample	Confidence (by Search Engine): Mascot	Confidence (by Search Engine): Sequest HT	XCorr (by Search Engine): Sequest HT	#N/A	Top Apex RT [min]
		FALSE	Medium	[R].LSSNGVFHPPK.[H]		1	1	2	gene005219	gene005219 [505-515]		0	1182.63	3.89375e+06		Medium	n/a	Medium	1.08	#N/A	24.03
FALSE	Master Protein	gene001511	gene001511	1	1	1	1	1398	142.3	4.53		0		1	0	1.228e+06	Medium	1
	Checked	Protein Group ID	# Proteins	# Unique Peptides	# Peptides	# PSMs	Group Description	Found in Sample: [S26] F26: Sample												#N/A
	FALSE	34	1	1	1	1	[Master Protein] gene001511	Medium												#N/A
		Checked	Confidence	Annotated Sequence	Modifications	# Protein Groups	# Proteins	# PSMs	Master Protein Accessions	Positions in Proteins	Modifications in Proteins	# Missed Cleavages	Theo. MH+ [Da]	Abundance: F26: Sample	Quan Info	Found in Sample: [S26] F26: Sample	Confidence (by Search Engine): Mascot	Confidence (by Search Engine): Sequest HT	XCorr (by Search Engine): Sequest HT	#N/A	Top Apex RT [min]
		FALSE	Medium	[K].KALPEGNYYVDFTK.[Q]		1	1	1	gene001511	gene001511 [39-52]		1	1644.83	1.228e+06		Medium	Low	Medium	1.08	#N/A	27.57
FALSE	Master Protein	gene000819	gene000819	1	1	1	1	900	101	7.9		0		1	0	1.18957e+06	Medium	1		SWI/SNF-related matrix-associated actin-dependent regulator of chromatin subfamily A3 [EC:3.6.4.- 2.3.2.27]
	Checked	Protein Group ID	# Proteins	# Unique Peptides	# Peptides	# PSMs	Group Description	Found in Sample: [S26] F26: Sample												#N/A
	FALSE	32	1	1	1	1	[Master Protein] gene000819	Medium												#N/A
		Checked	Confidence	Annotated Sequence	Modifications	# Protein Groups	# Proteins	# PSMs	Master Protein Accessions	Positions in Proteins	Modifications in Proteins	# Missed Cleavages	Theo. MH+ [Da]	Abundance: F26: Sample	Quan Info	Found in Sample: [S26] F26: Sample	Confidence (by Search Engine): Mascot	Confidence (by Search Engine): Sequest HT	XCorr (by Search Engine): Sequest HT	#N/A	Top Apex RT [min]
		FALSE	Medium	[R].KEAEAQRNAAMR.[L]	1xOxidation [M11]	1	1	1	gene000819	gene000819 [204-215]		2	1390.69	1.18957e+06		Medium	Low	Medium	0.86	#N/A	27.16
FALSE	Master Protein	gene003864	gene003864	3	1	1	1	553	60.1	5.91		0		1	0	385974	Medium	1		phosphoglucomutase [EC:5.4.2.2]
	Checked	Protein Group ID	# Proteins	# Unique Peptides	# Peptides	# PSMs	Group Description	Found in Sample: [S26] F26: Sample												#N/A
	FALSE	31	1	1	1	1	[Master Protein] gene003864	Medium												#N/A
		Checked	Confidence	Annotated Sequence	Modifications	# Protein Groups	# Proteins	# PSMs	Master Protein Accessions	Positions in Proteins	Modifications in Proteins	# Missed Cleavages	Theo. MH+ [Da]	Abundance: F26: Sample	Quan Info	Found in Sample: [S26] F26: Sample	Confidence (by Search Engine): Mascot	Confidence (by Search Engine): Sequest HT	XCorr (by Search Engine): Sequest HT	#N/A	Top Apex RT [min]
		FALSE	Medium	[K].VADIPDIDITTIGTK.[T]		1	1	1	gene003864	gene003864 [156-170]		0	1571.85	385974		Medium	Low	Medium	0.98	#N/A	35.19
FALSE	Master Protein	gene005974	gene005974	3	1	1	1	498	54.3	6.06		0		1	0		Medium	1		tRNA-specific adenosine deaminase 3
	Checked	Protein Group ID	# Proteins	# Unique Peptides	# Peptides	# PSMs	Group Description	Found in Sample: [S26] F26: Sample												#N/A
	FALSE	28	1	1	1	1	[Master Protein] gene005974	Medium												#N/A
		Checked	Confidence	Annotated Sequence	Modifications	# Protein Groups	# Proteins	# PSMs	Master Protein Accessions	Positions in Proteins	Modifications in Proteins	# Missed Cleavages	Theo. MH+ [Da]	Abundance: F26: Sample	Quan Info	Found in Sample: [S26] F26: Sample	Confidence (by Search Engine): Mascot	Confidence (by Search Engine): Sequest HT	XCorr (by Search Engine): Sequest HT	#N/A	Top Apex RT [min]
		FALSE	Medium	[K].SQRAGYGEPIGAVIVK.[R]		1	1	1	gene005974	gene005974 [210-225]		1	1644.91		No Quan Values	Medium	n/a	Medium	0.85	#N/A
FALSE	Master Protein	gene005185	gene005185	2	1	1	1	772	84.6	5.9		0		1	0	3.12694e+06	Medium	1		pre-rRNA-processing protein RIX1
	Checked	Protein Group ID	# Proteins	# Unique Peptides	# Peptides	# PSMs	Group Description	Found in Sample: [S26] F26: Sample												#N/A
	FALSE	25	1	1	1	1	[Master Protein] gene005185	Medium												#N/A
		Checked	Confidence	Annotated Sequence	Modifications	# Protein Groups	# Proteins	# PSMs	Master Protein Accessions	Positions in Proteins	Modifications in Proteins	# Missed Cleavages	Theo. MH+ [Da]	Abundance: F26: Sample	Quan Info	Found in Sample: [S26] F26: Sample	Confidence (by Search Engine): Mascot	Confidence (by Search Engine): Sequest HT	XCorr (by Search Engine): Sequest HT	#N/A	Top Apex RT [min]
		FALSE	Medium	[K].SASIQMNPAVGR.[E]		1	1	1	gene005185	gene005185 [366-377]		0	1230.63	3.12694e+06		Medium	Low	Medium	0.95	#N/A	23.13
FALSE	Master Protein	gene004602	gene004602	2	1	1	1	668	74.6	7.05		0		1	0	2189962	Medium	1
	Checked	Protein Group ID	# Proteins	# Unique Peptides	# Peptides	# PSMs	Group Description	Found in Sample: [S26] F26: Sample												#N/A
	FALSE	22	1	1	1	1	[Master Protein] gene004602	Medium												#N/A
		Checked	Confidence	Annotated Sequence	Modifications	# Protein Groups	# Proteins	# PSMs	Master Protein Accessions	Positions in Proteins	Modifications in Proteins	# Missed Cleavages	Theo. MH+ [Da]	Abundance: F26: Sample	Quan Info	Found in Sample: [S26] F26: Sample	Confidence (by Search Engine): Mascot	Confidence (by Search Engine): Sequest HT	XCorr (by Search Engine): Sequest HT	#N/A	Top Apex RT [min]
		FALSE	Medium	[R].VDANPKLMDETR.[I]		1	1	1	gene004602	gene004602 [577-588]		1	1388.68	2189962		Medium	n/a	Medium	0.96	#N/A	30.59
FALSE	Master Protein	gene007485	gene007485	4	1	1	1	533	59.2	6.07		0		1	0	4799805	Medium	1
	Checked	Protein Group ID	# Proteins	# Unique Peptides	# Peptides	# PSMs	Group Description	Found in Sample: [S26] F26: Sample												#N/A
	FALSE	21	1	1	1	1	[Master Protein] gene007485	Medium												#N/A
		Checked	Confidence	Annotated Sequence	Modifications	# Protein Groups	# Proteins	# PSMs	Master Protein Accessions	Positions in Proteins	Modifications in Proteins	# Missed Cleavages	Theo. MH+ [Da]	Abundance: F26: Sample	Quan Info	Found in Sample: [S26] F26: Sample	Confidence (by Search Engine): Mascot	Confidence (by Search Engine): Sequest HT	XCorr (by Search Engine): Sequest HT	#N/A	Top Apex RT [min]
		FALSE	Medium	[K].VLAYFDIWTPLADIFDASSR.[T]		1	1	1	gene007485	gene007485 [186-205]		0	2300.16	4799805		Medium	n/a	Medium	1	#N/A	34
FALSE	Master Protein	gene007951	gene007951	2	1	1	1	444	50.1	5.07		0		1	0	1.86987e+06	Medium	1		protein transport protein SEC20
	Checked	Protein Group ID	# Proteins	# Unique Peptides	# Peptides	# PSMs	Group Description	Found in Sample: [S26] F26: Sample												#N/A
	FALSE	16	1	1	1	1	[Master Protein] gene007951	Medium												#N/A
		Checked	Confidence	Annotated Sequence	Modifications	# Protein Groups	# Proteins	# PSMs	Master Protein Accessions	Positions in Proteins	Modifications in Proteins	# Missed Cleavages	Theo. MH+ [Da]	Abundance: F26: Sample	Quan Info	Found in Sample: [S26] F26: Sample	Confidence (by Search Engine): Mascot	Confidence (by Search Engine): Sequest HT	XCorr (by Search Engine): Sequest HT	#N/A	Top Apex RT [min]
		FALSE	Medium	[R].THDLMAAELSK.[S]	1xOxidation [M5]	1	1	1	gene007951	gene007951 [202-212]		0	1231.6	1.86987e+06		Medium	n/a	Medium	0.91	#N/A	28.64
FALSE	Master Protein	gene004121	gene004121	1	1	2	1	1035	114.9	7.03		0		1	0	2.33842e+06	Medium	1
	Checked	Protein Group ID	# Proteins	# Unique Peptides	# Peptides	# PSMs	Group Description	Found in Sample: [S26] F26: Sample												#N/A
	FALSE	12	1	1	1	2	[Master Protein] gene004121	Medium												#N/A
		Checked	Confidence	Annotated Sequence	Modifications	# Protein Groups	# Proteins	# PSMs	Master Protein Accessions	Positions in Proteins	Modifications in Proteins	# Missed Cleavages	Theo. MH+ [Da]	Abundance: F26: Sample	Quan Info	Found in Sample: [S26] F26: Sample	Confidence (by Search Engine): Mascot	Confidence (by Search Engine): Sequest HT	XCorr (by Search Engine): Sequest HT	#N/A	Top Apex RT [min]
		FALSE	Medium	[R].SSRKWMMVSESGNK.[S]	1xOxidation [M]	1	1	2	gene004121	gene004121 [598-611]		2	1642.77	2.33842e+06		Medium	n/a	Medium	0.86	#N/A	21.83
FALSE	Master Protein	gene003003	gene003003	4	3	3	3	1158	123.6	4.94		0		3	0	3.34799e+06	Medium	1
	Checked	Protein Group ID	# Proteins	# Unique Peptides	# Peptides	# PSMs	Group Description	Found in Sample: [S26] F26: Sample												#N/A
	FALSE	11	1	3	3	3	[Master Protein] gene003003	Medium												#N/A
		Checked	Confidence	Annotated Sequence	Modifications	# Protein Groups	# Proteins	# PSMs	Master Protein Accessions	Positions in Proteins	Modifications in Proteins	# Missed Cleavages	Theo. MH+ [Da]	Abundance: F26: Sample	Quan Info	Found in Sample: [S26] F26: Sample	Confidence (by Search Engine): Mascot	Confidence (by Search Engine): Sequest HT	XCorr (by Search Engine): Sequest HT	#N/A	Top Apex RT [min]
		FALSE	Medium	[R].ILDEVTFDTIK.[T]		1	1	1	gene003003	gene003003 [852-862]		0	1293.69	1.42051e+06		Medium	Low	Medium	0.94	#N/A	32.8
		FALSE	Medium	[R].LYHSEAITLLDGR.[V]		1	1	1	gene003003	gene003003 [998-1010]		0	1487.79	1139300		Medium	Low	Medium	1.58	#N/A	28.9
		FALSE	Medium	[R].VLITGSDPEDGKHPQEVR.[V]		1	1	1	gene003003	gene003003 [1011-1028]		1	1977	788184		Medium	Low	Medium	1.43	#N/A	21.51
FALSE	Master Protein	gene003499	gene003499	5	3	3	3	597	64.7	5.29		0		3	0	3.40358e+06	Medium	1		choline dehydrogenase [EC:1.1.99.1]
	Checked	Protein Group ID	# Proteins	# Unique Peptides	# Peptides	# PSMs	Group Description	Found in Sample: [S26] F26: Sample												#N/A
	FALSE	10	1	3	3	3	[Master Protein] gene003499	Medium												#N/A
		Checked	Confidence	Annotated Sequence	Modifications	# Protein Groups	# Proteins	# PSMs	Master Protein Accessions	Positions in Proteins	Modifications in Proteins	# Missed Cleavages	Theo. MH+ [Da]	Abundance: F26: Sample	Quan Info	Found in Sample: [S26] F26: Sample	Confidence (by Search Engine): Mascot	Confidence (by Search Engine): Sequest HT	XCorr (by Search Engine): Sequest HT	#N/A	Top Apex RT [min]
		FALSE	Medium	[K].ATDDILGDIRN.[-]		1	1	1	gene003499	gene003499 [587-597]		1	1202.6	607893		Medium	n/a	Medium	0.98	#N/A	29.26
		FALSE	Medium	[K].FNIPVVK.[D]		1	1	1	gene003499	gene003499 [357-363]		0	816.498	1.42122e+06		Medium	Low	Medium	1.05	#N/A	28.5
		FALSE	Medium	[K].LSGIGPAEELKK.[F]		1	1	1	gene003499	gene003499 [345-356]		1	1241.71	1.37447e+06		Medium	Low	Medium	1.13	#N/A	22.96
FALSE	Master Protein	gene002613	gene002613	2	1	1	1	593	67.7	8.48		0		1	0	3.20036e+06	Medium	1
	Checked	Protein Group ID	# Proteins	# Unique Peptides	# Peptides	# PSMs	Group Description	Found in Sample: [S26] F26: Sample												#N/A
	FALSE	8	1	1	1	1	[Master Protein] gene002613	Medium												#N/A
		Checked	Confidence	Annotated Sequence	Modifications	# Protein Groups	# Proteins	# PSMs	Master Protein Accessions	Positions in Proteins	Modifications in Proteins	# Missed Cleavages	Theo. MH+ [Da]	Abundance: F26: Sample	Quan Info	Found in Sample: [S26] F26: Sample	Confidence (by Search Engine): Mascot	Confidence (by Search Engine): Sequest HT	XCorr (by Search Engine): Sequest HT	#N/A	Top Apex RT [min]
		FALSE	Medium	[K].VLGRTATWK.[E]		1	1	1	gene002613	gene002613 [300-308]		1	1031.6	3.20036e+06		Medium	Low	Medium	0.85	#N/A	28.36
FALSE	Master Protein	gene003641	gene003641	1	1	1	1	1263	144.2	8.03		0		1	0	77846568	Medium	1
	Checked	Protein Group ID	# Proteins	# Unique Peptides	# Peptides	# PSMs	Group Description	Found in Sample: [S26] F26: Sample												#N/A
	FALSE	4	1	1	1	1	[Master Protein] gene003641	Medium												#N/A
		Checked	Confidence	Annotated Sequence	Modifications	# Protein Groups	# Proteins	# PSMs	Master Protein Accessions	Positions in Proteins	Modifications in Proteins	# Missed Cleavages	Theo. MH+ [Da]	Abundance: F26: Sample	Quan Info	Found in Sample: [S26] F26: Sample	Confidence (by Search Engine): Mascot	Confidence (by Search Engine): Sequest HT	XCorr (by Search Engine): Sequest HT	#N/A	Top Apex RT [min]
		FALSE	Medium	[K].YLWDEATK.[R]		1	1	1	gene003641	gene003641 [239-246]		0	1025.49	77846568		Medium	Low	Medium	0.82	#N/A	27.87
FALSE	Master Protein	gene003603	gene003603	0	1	1	1	3141	357.9	6.71		0		1	0	3.08079e+06	Medium	1
	Checked	Protein Group ID	# Proteins	# Unique Peptides	# Peptides	# PSMs	Group Description	Found in Sample: [S26] F26: Sample												#N/A
	FALSE	3	1	1	1	1	[Master Protein] gene003603	Medium												#N/A
		Checked	Confidence	Annotated Sequence	Modifications	# Protein Groups	# Proteins	# PSMs	Master Protein Accessions	Positions in Proteins	Modifications in Proteins	# Missed Cleavages	Theo. MH+ [Da]	Abundance: F26: Sample	Quan Info	Found in Sample: [S26] F26: Sample	Confidence (by Search Engine): Mascot	Confidence (by Search Engine): Sequest HT	XCorr (by Search Engine): Sequest HT	#N/A	Top Apex RT [min]
		FALSE	Medium	[K].QMESEYERRYVSDLK.[N]		1	1	1	gene003603	gene003603 [1900-1914]		2	1932.91	3.08079e+06		Medium	n/a	Medium	0.88	#N/A	33.49
FALSE	Master Protein	gene001474	gene001474	1	1	1	1	1084	119.4	9.04		0		1	0	10007325	Medium	1		sterol 3beta-glucosyltransferase [EC:2.4.1.173]
	Checked	Protein Group ID	# Proteins	# Unique Peptides	# Peptides	# PSMs	Group Description	Found in Sample: [S26] F26: Sample												#N/A
	FALSE	2	1	1	1	1	[Master Protein] gene001474	Medium												#N/A
		Checked	Confidence	Annotated Sequence	Modifications	# Protein Groups	# Proteins	# PSMs	Master Protein Accessions	Positions in Proteins	Modifications in Proteins	# Missed Cleavages	Theo. MH+ [Da]	Abundance: F26: Sample	Quan Info	Found in Sample: [S26] F26: Sample	Confidence (by Search Engine): Mascot	Confidence (by Search Engine): Sequest HT	XCorr (by Search Engine): Sequest HT	#N/A	Top Apex RT [min]
		FALSE	Medium	[K].SSLPTEGRK.[K]		1	1	1	gene001474	gene001474 [47-55]		1	974.527	10007325		Medium	n/a	Medium	0.89	#N/A	31.01
FALSE	Master Protein	gene000871	gene000871	3	1	1	1	400	45.5	6.38		0		1	0	554324	Medium	1
	Checked	Protein Group ID	# Proteins	# Unique Peptides	# Peptides	# PSMs	Group Description	Found in Sample: [S26] F26: Sample												#N/A
	FALSE	35	1	1	1	1	[Master Protein] gene000871	Medium												#N/A
		Checked	Confidence	Annotated Sequence	Modifications	# Protein Groups	# Proteins	# PSMs	Master Protein Accessions	Positions in Proteins	Modifications in Proteins	# Missed Cleavages	Theo. MH+ [Da]	Abundance: F26: Sample	Quan Info	Found in Sample: [S26] F26: Sample	Confidence (by Search Engine): Mascot	Confidence (by Search Engine): Sequest HT	XCorr (by Search Engine): Sequest HT	#N/A	Top Apex RT [min]
		FALSE	Medium	[K].SLEDPVNLEK.[H]		1	1	1	gene000871	gene000871 [96-105]		0	1143.59	554324		Medium	n/a	Medium	0.8	#N/A	37.21
FALSE	Master Protein	gene004149	gene004149	3	1	1	1	919	100.8	9.67		0		1	0	2.45642e+06	Medium	1
	Checked	Protein Group ID	# Proteins	# Unique Peptides	# Peptides	# PSMs	Group Description	Found in Sample: [S26] F26: Sample												#N/A
	FALSE	64	1	1	1	1	[Master Protein] gene004149	Medium												#N/A
		Checked	Confidence	Annotated Sequence	Modifications	# Protein Groups	# Proteins	# PSMs	Master Protein Accessions	Positions in Proteins	Modifications in Proteins	# Missed Cleavages	Theo. MH+ [Da]	Abundance: F26: Sample	Quan Info	Found in Sample: [S26] F26: Sample	Confidence (by Search Engine): Mascot	Confidence (by Search Engine): Sequest HT	XCorr (by Search Engine): Sequest HT	#N/A	Top Apex RT [min]
		FALSE	Medium	[R].AEEPSHAAAKDPFTFNGQPFPWEPSISNETPK.[N]		1	1	1	gene004149	gene004149 [584-615]		1	3526.65	2.45642e+06		Medium	n/a	Medium	1.24	#N/A	21.78
FALSE	Master Protein	gene008717	gene008717	4	1	1	1	426	46.3	4.7		0		1	0	458340	Medium	1
	Checked	Protein Group ID	# Proteins	# Unique Peptides	# Peptides	# PSMs	Group Description	Found in Sample: [S26] F26: Sample												#N/A
	FALSE	37	1	1	1	1	[Master Protein] gene008717	Medium												#N/A
		Checked	Confidence	Annotated Sequence	Modifications	# Protein Groups	# Proteins	# PSMs	Master Protein Accessions	Positions in Proteins	Modifications in Proteins	# Missed Cleavages	Theo. MH+ [Da]	Abundance: F26: Sample	Quan Info	Found in Sample: [S26] F26: Sample	Confidence (by Search Engine): Mascot	Confidence (by Search Engine): Sequest HT	XCorr (by Search Engine): Sequest HT	#N/A	Top Apex RT [min]
		FALSE	Medium	[K].NFPVPIFFSETGCNKPGPR.[L]	1xCarbamidomethyl [C13]	1	1	1	gene008717	gene008717 [237-255]		0	2164.06	458340		Medium	Low	Medium	1.56	#N/A	34.89
FALSE	Master Protein	gene004768	gene004768	1	1	1	1	1246	138.4	9.8		0		1	0		Medium	1
	Checked	Protein Group ID	# Proteins	# Unique Peptides	# Peptides	# PSMs	Group Description	Found in Sample: [S26] F26: Sample												#N/A
	FALSE	39	1	1	1	1	[Master Protein] gene004768	Medium												#N/A
		Checked	Confidence	Annotated Sequence	Modifications	# Protein Groups	# Proteins	# PSMs	Master Protein Accessions	Positions in Proteins	Modifications in Proteins	# Missed Cleavages	Theo. MH+ [Da]	Abundance: F26: Sample	Quan Info	Found in Sample: [S26] F26: Sample	Confidence (by Search Engine): Mascot	Confidence (by Search Engine): Sequest HT	XCorr (by Search Engine): Sequest HT	#N/A	Top Apex RT [min]
		FALSE	Medium	[R].NTARTSTPSNAFDGSR.[G]		1	1	1	gene004768	gene004768 [911-926]		1	1681.79		No Quan Values	Medium	Low	Medium	1.32	#N/A
FALSE	Master Protein	gene002469	gene002469	0	1	1	1	2055	234.4	6.8		0		1	0	79694488	Medium	1
	Checked	Protein Group ID	# Proteins	# Unique Peptides	# Peptides	# PSMs	Group Description	Found in Sample: [S26] F26: Sample												#N/A
	FALSE	57	1	1	1	1	[Master Protein] gene002469	Medium												#N/A
		Checked	Confidence	Annotated Sequence	Modifications	# Protein Groups	# Proteins	# PSMs	Master Protein Accessions	Positions in Proteins	Modifications in Proteins	# Missed Cleavages	Theo. MH+ [Da]	Abundance: F26: Sample	Quan Info	Found in Sample: [S26] F26: Sample	Confidence (by Search Engine): Mascot	Confidence (by Search Engine): Sequest HT	XCorr (by Search Engine): Sequest HT	#N/A	Top Apex RT [min]
		FALSE	Medium	[K].KAWEWFK.[E]		1	1	1	gene002469	gene002469 [1069-1075]		1	994.515	79694488		Medium	n/a	Medium	0.81	#N/A	25.12
FALSE	Master Protein	gene004973	gene004973	0	1	1	1	2453	278.7	7.27		0		1	0	3.72619e+06	Medium	1		serine/threonine-protein kinase ATR [EC:2.7.11.1]
	Checked	Protein Group ID	# Proteins	# Unique Peptides	# Peptides	# PSMs	Group Description	Found in Sample: [S26] F26: Sample												#N/A
	FALSE	56	1	1	1	1	[Master Protein] gene004973	Medium												#N/A
		Checked	Confidence	Annotated Sequence	Modifications	# Protein Groups	# Proteins	# PSMs	Master Protein Accessions	Positions in Proteins	Modifications in Proteins	# Missed Cleavages	Theo. MH+ [Da]	Abundance: F26: Sample	Quan Info	Found in Sample: [S26] F26: Sample	Confidence (by Search Engine): Mascot	Confidence (by Search Engine): Sequest HT	XCorr (by Search Engine): Sequest HT	#N/A	Top Apex RT [min]
		FALSE	Medium	[R].RAAMKLMGSR.[F]	1xOxidation [M7]	1	1	1	gene004973	gene004973 [1704-1713]		2	1136.6	3.72619e+06		Medium	n/a	Medium	0.81	#N/A	22.24
FALSE	Master Protein	gene005336	gene005336	0	1	1	1	2660	299	7.14		0		1	0	1.73328e+06	Medium	1		WD repeat and FYVE domain-containing protein 3
	Checked	Protein Group ID	# Proteins	# Unique Peptides	# Peptides	# PSMs	Group Description	Found in Sample: [S26] F26: Sample												#N/A
	FALSE	54	1	1	1	1	[Master Protein] gene005336	Medium												#N/A
		Checked	Confidence	Annotated Sequence	Modifications	# Protein Groups	# Proteins	# PSMs	Master Protein Accessions	Positions in Proteins	Modifications in Proteins	# Missed Cleavages	Theo. MH+ [Da]	Abundance: F26: Sample	Quan Info	Found in Sample: [S26] F26: Sample	Confidence (by Search Engine): Mascot	Confidence (by Search Engine): Sequest HT	XCorr (by Search Engine): Sequest HT	#N/A	Top Apex RT [min]
		FALSE	Medium	[R].DEVFSKLANK.[T]		1	1	1	gene005336	gene005336 [1960-1969]		1	1150.61	1.73328e+06		Medium	Low	Medium	0.9	#N/A	25.96
FALSE	Master Protein	gene006396	gene006396	2	1	1	1	530	61.5	6.61		0		1	0	6.00071e+06	Medium	1
	Checked	Protein Group ID	# Proteins	# Unique Peptides	# Peptides	# PSMs	Group Description	Found in Sample: [S26] F26: Sample												#N/A
	FALSE	52	1	1	1	1	[Master Protein] gene006396	Medium												#N/A
		Checked	Confidence	Annotated Sequence	Modifications	# Protein Groups	# Proteins	# PSMs	Master Protein Accessions	Positions in Proteins	Modifications in Proteins	# Missed Cleavages	Theo. MH+ [Da]	Abundance: F26: Sample	Quan Info	Found in Sample: [S26] F26: Sample	Confidence (by Search Engine): Mascot	Confidence (by Search Engine): Sequest HT	XCorr (by Search Engine): Sequest HT	#N/A	Top Apex RT [min]
		FALSE	Medium	[R].SLIDKHASYIR.[E]		1	1	1	gene006396	gene006396 [40-50]		1	1302.72	6.00071e+06		Medium	n/a	Medium	1	#N/A	39.29
FALSE	Master Protein Rejected	gene009022	gene009022	1	1	1	0	779	84	7.31		0		1	0		Not Found	0
FALSE	Master Protein	gene003253	gene003253	1	1	2	1	1123	126.9	6.46		0		1	0	1.74309e+06	Medium	1
	Checked	Protein Group ID	# Proteins	# Unique Peptides	# Peptides	# PSMs	Group Description	Found in Sample: [S26] F26: Sample												#N/A
	FALSE	50	1	1	1	2	[Master Protein] gene003253	Medium												#N/A
		Checked	Confidence	Annotated Sequence	Modifications	# Protein Groups	# Proteins	# PSMs	Master Protein Accessions	Positions in Proteins	Modifications in Proteins	# Missed Cleavages	Theo. MH+ [Da]	Abundance: F26: Sample	Quan Info	Found in Sample: [S26] F26: Sample	Confidence (by Search Engine): Mascot	Confidence (by Search Engine): Sequest HT	XCorr (by Search Engine): Sequest HT	#N/A	Top Apex RT [min]
		FALSE	Medium	[K].KDGALNTSGK.[K]		1	1	2	gene003253	gene003253 [525-534]		1	990.521	1.74309e+06		Medium	Low	Medium	0.88	#N/A	28.14
FALSE	Master Protein	gene004543	gene004543	2	1	1	1	736	83.1	8.32		0		1	0	7226464	Medium	1
	Checked	Protein Group ID	# Proteins	# Unique Peptides	# Peptides	# PSMs	Group Description	Found in Sample: [S26] F26: Sample												#N/A
	FALSE	38	1	1	1	1	[Master Protein] gene004543	Medium												#N/A
		Checked	Confidence	Annotated Sequence	Modifications	# Protein Groups	# Proteins	# PSMs	Master Protein Accessions	Positions in Proteins	Modifications in Proteins	# Missed Cleavages	Theo. MH+ [Da]	Abundance: F26: Sample	Quan Info	Found in Sample: [S26] F26: Sample	Confidence (by Search Engine): Mascot	Confidence (by Search Engine): Sequest HT	XCorr (by Search Engine): Sequest HT	#N/A	Top Apex RT [min]
		FALSE	Medium	[R].YLAPSWSWASVLGK.[K]		1	1	1	gene004543	gene004543 [557-570]		0	1564.82	7226464		Medium	n/a	Medium	0.8	#N/A	30.77
FALSE	Master Protein	gene005669	gene005669	1	1	1	1	677	74.5	6.2		0		1	0	3.20036e+06	Medium	1
	Checked	Protein Group ID	# Proteins	# Unique Peptides	# Peptides	# PSMs	Group Description	Found in Sample: [S26] F26: Sample												#N/A
	FALSE	49	1	1	1	1	[Master Protein] gene005669	Medium												#N/A
		Checked	Confidence	Annotated Sequence	Modifications	# Protein Groups	# Proteins	# PSMs	Master Protein Accessions	Positions in Proteins	Modifications in Proteins	# Missed Cleavages	Theo. MH+ [Da]	Abundance: F26: Sample	Quan Info	Found in Sample: [S26] F26: Sample	Confidence (by Search Engine): Mascot	Confidence (by Search Engine): Sequest HT	XCorr (by Search Engine): Sequest HT	#N/A	Top Apex RT [min]
		FALSE	Medium	[R].VLHGYTLTK.[E]		1	1	1	gene005669	gene005669 [253-261]		0	1031.59	3.20036e+06		Medium	Low	Medium	1.03	#N/A	28.36
FALSE	Master Protein	gene001517	gene001517	3	1	2	1	353	37.9	6.79		0		1	0	4118979	Medium	1
	Checked	Protein Group ID	# Proteins	# Unique Peptides	# Peptides	# PSMs	Group Description	Found in Sample: [S26] F26: Sample												#N/A
	FALSE	46	1	1	1	2	[Master Protein] gene001517	Medium												#N/A
		Checked	Confidence	Annotated Sequence	Modifications	# Protein Groups	# Proteins	# PSMs	Master Protein Accessions	Positions in Proteins	Modifications in Proteins	# Missed Cleavages	Theo. MH+ [Da]	Abundance: F26: Sample	Quan Info	Found in Sample: [S26] F26: Sample	Confidence (by Search Engine): Mascot	Confidence (by Search Engine): Sequest HT	XCorr (by Search Engine): Sequest HT	#N/A	Top Apex RT [min]
		FALSE	Medium	[R].FTVEQAMAQVR.[G]		1	1	2	gene001517	gene001517 [280-290]		0	1279.65	4118979		Medium	Low	Medium	0.92	#N/A	25.94
FALSE	Master Protein	gene002686	gene002686	3	1	1	1	272	30.8	7.11		0		1	0	609868	Medium	1		glutathione S-transferase [EC:2.5.1.18] | GSH-dependent disulfide-bond oxidoreductase [EC:1.8.4.-]
	Checked	Protein Group ID	# Proteins	# Unique Peptides	# Peptides	# PSMs	Group Description	Found in Sample: [S26] F26: Sample												#N/A
	FALSE	45	1	1	1	1	[Master Protein] gene002686	Medium												#N/A
		Checked	Confidence	Annotated Sequence	Modifications	# Protein Groups	# Proteins	# PSMs	Master Protein Accessions	Positions in Proteins	Modifications in Proteins	# Missed Cleavages	Theo. MH+ [Da]	Abundance: F26: Sample	Quan Info	Found in Sample: [S26] F26: Sample	Confidence (by Search Engine): Mascot	Confidence (by Search Engine): Sequest HT	XCorr (by Search Engine): Sequest HT	#N/A	Top Apex RT [min]
		FALSE	Medium	[R].LYGVLDK.[R]		1	1	1	gene002686	gene002686 [158-164]		0	807.461	609868		Medium	Low	Medium	0.92	#N/A	25.3
FALSE	Master Protein	gene001794	gene001794	2	1	1	1	527	58	5.31		0		1	0	1.51765e+06	Medium	1
	Checked	Protein Group ID	# Proteins	# Unique Peptides	# Peptides	# PSMs	Group Description	Found in Sample: [S26] F26: Sample												#N/A
	FALSE	44	1	1	1	1	[Master Protein] gene001794	Medium												#N/A
		Checked	Confidence	Annotated Sequence	Modifications	# Protein Groups	# Proteins	# PSMs	Master Protein Accessions	Positions in Proteins	Modifications in Proteins	# Missed Cleavages	Theo. MH+ [Da]	Abundance: F26: Sample	Quan Info	Found in Sample: [S26] F26: Sample	Confidence (by Search Engine): Mascot	Confidence (by Search Engine): Sequest HT	XCorr (by Search Engine): Sequest HT	#N/A	Top Apex RT [min]
		FALSE	Medium	[R].QNVVQTMPSK.[E]	1xOxidation [M7]	1	1	1	gene001794	gene001794 [297-306]		0	1147.58	1.51765e+06		Medium	n/a	Medium	0.98	#N/A	21.85
FALSE	Master Protein	gene000732	gene000732	2	1	1	1	248	27.5	5.11		0		1	0	1.00102e+06	Medium	1
	Checked	Protein Group ID	# Proteins	# Unique Peptides	# Peptides	# PSMs	Group Description	Found in Sample: [S26] F26: Sample												#N/A
	FALSE	42	1	1	1	1	[Master Protein] gene000732	Medium												#N/A
		Checked	Confidence	Annotated Sequence	Modifications	# Protein Groups	# Proteins	# PSMs	Master Protein Accessions	Positions in Proteins	Modifications in Proteins	# Missed Cleavages	Theo. MH+ [Da]	Abundance: F26: Sample	Quan Info	Found in Sample: [S26] F26: Sample	Confidence (by Search Engine): Mascot	Confidence (by Search Engine): Sequest HT	XCorr (by Search Engine): Sequest HT	#N/A	Top Apex RT [min]
		FALSE	Medium	[K].WGIPER.[Y]		1	1	1	gene000732	gene000732 [37-42]		0	757.399	1.00102e+06		Medium	n/a	Medium	1.47	#N/A	25.51
FALSE	Master Protein	gene006266	gene006266	3	1	1	1	508	57.5	6.96		0		1	0	1.96481e+06	Medium	1		mitochondrial chaperone BCS1
	Checked	Protein Group ID	# Proteins	# Unique Peptides	# Peptides	# PSMs	Group Description	Found in Sample: [S26] F26: Sample												#N/A
	FALSE	41	1	1	1	1	[Master Protein] gene006266	Medium												#N/A
		Checked	Confidence	Annotated Sequence	Modifications	# Protein Groups	# Proteins	# PSMs	Master Protein Accessions	Positions in Proteins	Modifications in Proteins	# Missed Cleavages	Theo. MH+ [Da]	Abundance: F26: Sample	Quan Info	Found in Sample: [S26] F26: Sample	Confidence (by Search Engine): Mascot	Confidence (by Search Engine): Sequest HT	XCorr (by Search Engine): Sequest HT	#N/A	Top Apex RT [min]
		FALSE	Medium	[R].FLDPSMHGLDSIR.[D]		1	1	1	gene006266	gene006266 [14-26]		0	1487.73	1.96481e+06		Medium	n/a	Medium	0.84	#N/A	27.7
FALSE	Master Protein	gene002251	gene002251	22	1	1	1	49	5.3	7.61		0		1	0	1.603e+06	Medium	1
	Checked	Protein Group ID	# Proteins	# Unique Peptides	# Peptides	# PSMs	Group Description	Found in Sample: [S26] F26: Sample												#N/A
	FALSE	40	1	1	1	1	[Master Protein] gene002251	Medium												#N/A
		Checked	Confidence	Annotated Sequence	Modifications	# Protein Groups	# Proteins	# PSMs	Master Protein Accessions	Positions in Proteins	Modifications in Proteins	# Missed Cleavages	Theo. MH+ [Da]	Abundance: F26: Sample	Quan Info	Found in Sample: [S26] F26: Sample	Confidence (by Search Engine): Mascot	Confidence (by Search Engine): Sequest HT	XCorr (by Search Engine): Sequest HT	#N/A	Top Apex RT [min]
		FALSE	Medium	[R].SHMQSEIAGSR.[V]		1	1	1	gene002251	gene002251 [34-44]		0	1202.56	1.603e+06		Medium	n/a	Medium	0.92	#N/A	21.07
FALSE	Master Protein	gene003741	gene003741	3	1	1	1	237	26.2	6.71		0		1	0	23749528	Medium	1		mitotic spindle assembly checkpoint protein MAD2
	Checked	Protein Group ID	# Proteins	# Unique Peptides	# Peptides	# PSMs	Group Description	Found in Sample: [S26] F26: Sample												#N/A
	FALSE	48	1	1	1	1	[Master Protein] gene003741	Medium												#N/A
		Checked	Confidence	Annotated Sequence	Modifications	# Protein Groups	# Proteins	# PSMs	Master Protein Accessions	Positions in Proteins	Modifications in Proteins	# Missed Cleavages	Theo. MH+ [Da]	Abundance: F26: Sample	Quan Info	Found in Sample: [S26] F26: Sample	Confidence (by Search Engine): Mascot	Confidence (by Search Engine): Sequest HT	XCorr (by Search Engine): Sequest HT	#N/A	Top Apex RT [min]
		FALSE	Medium	[K].KIMSQLDK.[W]		1	1	1	gene003741	gene003741 [74-81]		1	962.534	23749528		Medium	Low	Medium	0.83	#N/A	22.21
FALSE	Master Protein	gene005332	gene005332	4	2	2	2	527	56.3	5.95		0		2	0	1.83647e+06	Medium	1		cerevisin [EC:3.4.21.48]
	Checked	Protein Group ID	# Proteins	# Unique Peptides	# Peptides	# PSMs	Group Description	Found in Sample: [S26] F26: Sample												#N/A
	FALSE	102	1	2	2	2	[Master Protein] gene005332	Medium												#N/A
		Checked	Confidence	Annotated Sequence	Modifications	# Protein Groups	# Proteins	# PSMs	Master Protein Accessions	Positions in Proteins	Modifications in Proteins	# Missed Cleavages	Theo. MH+ [Da]	Abundance: F26: Sample	Quan Info	Found in Sample: [S26] F26: Sample	Confidence (by Search Engine): Mascot	Confidence (by Search Engine): Sequest HT	XCorr (by Search Engine): Sequest HT	#N/A	Top Apex RT [min]
		FALSE	Medium	[R].EQLSFGTYNK.[Y]		1	1	1	gene005332	gene005332 [162-171]		0	1186.57	841145		Medium	Low	Medium	1.02	#N/A	26.13
		FALSE	Medium	[K].SNIVSIATK.[G]		1	1	1	gene005332	gene005332 [422-430]		0	932.541	995322		Medium	Low	Medium	1.26	#N/A	22.91
FALSE	Master Protein	gene009685	gene009685	2	1	1	1	457	51.4	9.16	18		1		0	835961	Medium	1
	Checked	Protein Group ID	# Proteins	# Unique Peptides	# Peptides	# PSMs	Group Description	Found in Sample: [S26] F26: Sample												#N/A
	FALSE	77	1	1	1	1	[Master Protein] gene009685	Medium												#N/A
		Checked	Confidence	Annotated Sequence	Modifications	# Protein Groups	# Proteins	# PSMs	Master Protein Accessions	Positions in Proteins	Modifications in Proteins	# Missed Cleavages	Theo. MH+ [Da]	Abundance: F26: Sample	Quan Info	Found in Sample: [S26] F26: Sample	Confidence (by Search Engine): Mascot	Confidence (by Search Engine): Sequest HT	XCorr (by Search Engine): Sequest HT	#N/A	Top Apex RT [min]
		FALSE	Medium	[R].LQIGGLK.[Q]		1	1	1	gene009685	gene009685 [43-49]		0	728.466	835961		Medium	Medium	n/a		#N/A	23.63
FALSE	Master Protein	gene008828	gene008828	2	1	2	1	502	53.3	5.43	15		1		0	1525210	Medium	1
	Checked	Protein Group ID	# Proteins	# Unique Peptides	# Peptides	# PSMs	Group Description	Found in Sample: [S26] F26: Sample
	FALSE	99	1	1	1	2	[Master Protein] gene008828	Medium
		Checked	Confidence	Annotated Sequence	Modifications	# Protein Groups	# Proteins	# PSMs	Master Protein Accessions	Positions in Proteins	Modifications in Proteins	# Missed Cleavages	Theo. MH+ [Da]	Abundance: F26: Sample	Quan Info	Found in Sample: [S26] F26: Sample	Confidence (by Search Engine): Mascot	Confidence (by Search Engine): Sequest HT	XCorr (by Search Engine): Sequest HT	Ions Score (by Search Engine): Mascot	Top Apex RT [min]
		FALSE	Medium	[K].ALVDSILLK.[D]		1	1	2	gene008828	gene008828 [39-47]		0	971.614	1525210		Medium	Medium	Low	0.75	15	32.88

## Sheet: Cel4
Checked	Master	Accession	Description	Coverage [%]	# Peptides	# PSMs	# Unique Peptides	# AAs	MW [kDa]	calc. pI	Score Mascot: Mascot	Score Sequest HT: Sequest HT	# Peptides (by Search Engine): Mascot	# Peptides (by Search Engine): Sequest HT	# Razor Peptides	Abundance: F27: Sample	Found in Sample: [S27] F27: Sample	# Protein Groups	Modifications	KO annotation
FALSE	Master Protein	gene006394	gene006394	17	7	29	7	455	49.4	5.27	342	13.43	5	7	0	4.76504e+07	High	1		cellulose 1,4-beta-cellobiosidase [EC:3.2.1.91]
	Checked	Protein Group ID	# Proteins	# Unique Peptides	# Peptides	# PSMs	Group Description	Found in Sample: [S27] F27: Sample												#N/A
	FALSE	1	1	7	7	29	[Master Protein] gene006394	High												#N/A
		Checked	Confidence	Annotated Sequence	Modifications	# Protein Groups	# Proteins	# PSMs	Master Protein Accessions	Positions in Proteins	Modifications in Proteins	# Missed Cleavages	Theo. MH+ [Da]	Abundance: F27: Sample	Quan Info	Found in Sample: [S27] F27: Sample	Confidence (by Search Engine): Mascot	Confidence (by Search Engine): Sequest HT	XCorr (by Search Engine): Sequest HT	#N/A	Top Apex RT [min]
		FALSE	High	[K].ANSEGWVPSK.[T]		1	1	9	gene006394	gene006394 [207-216]		0	1074.52	33334066		High	High	Medium	1.8	#N/A	22.22
		FALSE	High	[K].ANSEGWVPSKTDQNSGVGNK.[G]		1	1	4	gene006394	gene006394 [207-226]		1	2074.98	2.05079e+06		High	High	High	3.8	#N/A	21.74
		FALSE	High	[R].FDEMGGLK.[K]		1	1	2	gene006394	gene006394 [365-372]		0	896.418	880118		High	High	Medium	1.29	#N/A	24.64
		FALSE	High	[R].FDEMGGLK.[K]	1xOxidation [M4]	1	1	2	gene006394	gene006394 [365-372]		0	912.413	2.71464e+06		High	High	Low	0.79	#N/A	20.62
		FALSE	Medium	[R].GECDVDGSKPEQVR.[E]	1xCarbamidomethyl [C3]	1	1	1	gene006394	gene006394 [418-431]		0	1575.71	382319		Medium	Low	Medium	1.19	#N/A	18.97
		FALSE	High	[R].LYLMNGADK.[Y]		1	1	2	gene006394	gene006394 [128-136]		0	1024.51	657316		High	High	Medium	1.49	#N/A	25.33
		FALSE	Medium	[R].LYLMNGADK.[Y]	1xOxidation [M4]	1	1	1	gene006394	gene006394 [128-136]		0	1040.51	1.36251e+06		Medium	Low	Medium	1.02	#N/A	21.08
		FALSE	High	[K].YGTGYCDSQCAR.[D]	2xCarbamidomethyl [C6; C10]	1	1	6	gene006394	gene006394 [187-198]		0	1437.55	5.74613e+06		High	High	High	3.26	#N/A	20.03
		FALSE	Medium	[R].YPLDRDPSEPGVAR.[G]		1	1	2	gene006394	gene006394 [404-417]		1	1571.78	522529		Medium	Low	Medium	1.48	#N/A	23.47
FALSE	Master Protein	gene010048	gene010048	13	7	36	7	446	48.1	4.96	560	13.09	6	7	0	5.91284e+07	High	1		cellulose 1,4-beta-cellobiosidase [EC:3.2.1.91]
	Checked	Protein Group ID	# Proteins	# Unique Peptides	# Peptides	# PSMs	Group Description	Found in Sample: [S27] F27: Sample												#N/A
	FALSE	18	1	7	7	36	[Master Protein] gene010048	High												#N/A
		Checked	Confidence	Annotated Sequence	Modifications	# Protein Groups	# Proteins	# PSMs	Master Protein Accessions	Positions in Proteins	Modifications in Proteins	# Missed Cleavages	Theo. MH+ [Da]	Abundance: F27: Sample	Quan Info	Found in Sample: [S27] F27: Sample	Confidence (by Search Engine): Mascot	Confidence (by Search Engine): Sequest HT	XCorr (by Search Engine): Sequest HT	#N/A	Top Apex RT [min]
		FALSE	High	[K].KIEIPGPK.[L]		1	1	8	gene010048	gene010048 [323-330]		1	881.545	5245633		High	High	Medium	1.67	#N/A	20.86
		FALSE	High	[K].IEIPGPK.[L]		1	1	8	gene010048	gene010048 [324-330]		0	753.451	17300782		High	High	Medium	1.59	#N/A	23.67
		FALSE	High	[K].LTQFFVQDGK.[K]		1	1	2	gene010048	gene010048 [313-322]		0	1182.62	1.83398e+06		High	High	High	2.25	#N/A	28.26
		FALSE	High	[R].MGNTDFYGK.[G]		1	1	2	gene010048	gene010048 [284-292]		0	1032.45	14176761		High	High	Medium	1.11	#N/A	22.6
		FALSE	Medium	[R].MGNTDFYGK.[G]	1xOxidation [M1]	1	1	1	gene010048	gene010048 [284-292]		0	1048.44	1.12923e+06		Medium	Low	Medium	0.89	#N/A	21.68
		FALSE	High	[K].TYGASTSGDALTLK.[F]		1	1	6	gene010048	gene010048 [96-109]		0	1384.7	11346694		High	High	High	2.29	#N/A	25.69
		FALSE	Medium	[K].VVWSNIR.[F]		1	1	1	gene010048	gene010048 [430-436]		0	873.494	4.26611e+06		Medium	Low	Medium	0.8	#N/A	25.38
		FALSE	High	[K].YGTGYCDAQCAR.[D]	2xCarbamidomethyl [C6; C10]	1	1	8	gene010048	gene010048 [183-194]		0	1421.56	3.82925e+06		High	High	High	2.82	#N/A	20.78
FALSE	Master Protein	gene008176	gene008176	10	4	18	4	385	41.5	4.93	246	6.03	4	4	0	1.89739e+07	High	1
	Checked	Protein Group ID	# Proteins	# Unique Peptides	# Peptides	# PSMs	Group Description	Found in Sample: [S27] F27: Sample												#N/A
	FALSE	24	1	4	4	18	[Master Protein] gene008176	High												#N/A
		Checked	Confidence	Annotated Sequence	Modifications	# Protein Groups	# Proteins	# PSMs	Master Protein Accessions	Positions in Proteins	Modifications in Proteins	# Missed Cleavages	Theo. MH+ [Da]	Abundance: F27: Sample	Quan Info	Found in Sample: [S27] F27: Sample	Confidence (by Search Engine): Mascot	Confidence (by Search Engine): Sequest HT	XCorr (by Search Engine): Sequest HT	#N/A	Top Apex RT [min]
		FALSE	High	[K].EAVDYVTVTK.[G]		1	1	4	gene008176	gene008176 [101-110]		0	1124.58	4.21313e+06		High	High	High	2.06	#N/A	24.42
		FALSE	High	[R].MAPVATGLGK.[T]		1	1	2	gene008176	gene008176 [80-89]		0	944.523	2.93696e+06		High	High	Medium	1.36	#N/A	22.43
		FALSE	High	[R].MAPVATGLGK.[T]	1xOxidation [M1]	1	1	3	gene008176	gene008176 [80-89]		0	960.518	2464510		High	High	Medium	1.37	#N/A	20.1
		FALSE	High	[K].NNQAAIDAIR.[A]		1	1	5	gene008176	gene008176 [187-196]		0	1085.57	6.06777e+06		High	High	High	1.92	#N/A	22.29
		FALSE	High	[K].VLQPLVPSK.[L]		1	1	4	gene008176	gene008176 [358-366]		0	980.614	3.29156e+06		High	High	Medium	1.58	#N/A	25.01
FALSE	Master Protein	gene002361	gene002361	2	1	5	1	478	50.9	4.94	44	3.73	1	1	0	4.5568e+06	High	1		1,3-beta-glucanosyltransferase GAS3 [EC:2.4.1.-]
	Checked	Protein Group ID	# Proteins	# Unique Peptides	# Peptides	# PSMs	Group Description	Found in Sample: [S27] F27: Sample												#N/A
	FALSE	14	1	1	1	5	[Master Protein] gene002361	High												#N/A
		Checked	Confidence	Annotated Sequence	Modifications	# Protein Groups	# Proteins	# PSMs	Master Protein Accessions	Positions in Proteins	Modifications in Proteins	# Missed Cleavages	Theo. MH+ [Da]	Abundance: F27: Sample	Quan Info	Found in Sample: [S27] F27: Sample	Confidence (by Search Engine): Mascot	Confidence (by Search Engine): Sequest HT	XCorr (by Search Engine): Sequest HT	#N/A	Top Apex RT [min]
		FALSE	High	[K].TGATVPPYVR.[A]		1	1	5	gene002361	gene002361 [166-175]		0	1060.58	4.5568e+06		High	High	High	2.01	#N/A	23.47
FALSE	Master Protein	gene002528	gene002528	4	2	6	2	418	44.8	4.88	67	1.94	2	2	0	3.21278e+06	High	1		cellulase [EC:3.2.1.4]
	Checked	Protein Group ID	# Proteins	# Unique Peptides	# Peptides	# PSMs	Group Description	Found in Sample: [S27] F27: Sample												#N/A
	FALSE	22	1	2	2	6	[Master Protein] gene002528	High												#N/A
		Checked	Confidence	Annotated Sequence	Modifications	# Protein Groups	# Proteins	# PSMs	Master Protein Accessions	Positions in Proteins	Modifications in Proteins	# Missed Cleavages	Theo. MH+ [Da]	Abundance: F27: Sample	Quan Info	Found in Sample: [S27] F27: Sample	Confidence (by Search Engine): Mascot	Confidence (by Search Engine): Sequest HT	XCorr (by Search Engine): Sequest HT	#N/A	Top Apex RT [min]
		FALSE	High	[R].LNQPDYYGR.[G]		1	1	4	gene002528	gene002528 [261-269]		0	1125.53	2.54783e+06		High	High	High	1.94	#N/A	22.54
		FALSE	Medium	[R].IYLLDAAK.[E]		1	1	2	gene002528	gene002528 [124-131]		0	906.529	664946		Medium	Medium	Medium	1.12	#N/A	28.63
FALSE	Master Protein	gene003269	gene003269	2	1	3	1	764	81.3	5.15	65	1.8	1	1	0	1.60367e+06	High	1
	Checked	Protein Group ID	# Proteins	# Unique Peptides	# Peptides	# PSMs	Group Description	Found in Sample: [S27] F27: Sample												#N/A
	FALSE	16	1	1	1	3	[Master Protein] gene003269	High												#N/A
		Checked	Confidence	Annotated Sequence	Modifications	# Protein Groups	# Proteins	# PSMs	Master Protein Accessions	Positions in Proteins	Modifications in Proteins	# Missed Cleavages	Theo. MH+ [Da]	Abundance: F27: Sample	Quan Info	Found in Sample: [S27] F27: Sample	Confidence (by Search Engine): Mascot	Confidence (by Search Engine): Sequest HT	XCorr (by Search Engine): Sequest HT	#N/A	Top Apex RT [min]
		FALSE	High	[K].VTSTLSIPAGSK.[I]		1	1	3	gene003269	gene003269 [432-443]		0	1160.65	1.60367e+06		High	High	Medium	1.8	#N/A	23.88
FALSE	Master Protein	gene006653	gene006653	5	2	4	2	539	57.4	5.1	53	1.72	2	2	0	3.65198e+06	High	1		1,3-beta-glucanosyltransferase GAS1 [EC:2.4.1.-]
	Checked	Protein Group ID	# Proteins	# Unique Peptides	# Peptides	# PSMs	Group Description	Found in Sample: [S27] F27: Sample												#N/A
	FALSE	23	1	2	2	4	[Master Protein] gene006653	High												#N/A
		Checked	Confidence	Annotated Sequence	Modifications	# Protein Groups	# Proteins	# PSMs	Master Protein Accessions	Positions in Proteins	Modifications in Proteins	# Missed Cleavages	Theo. MH+ [Da]	Abundance: F27: Sample	Quan Info	Found in Sample: [S27] F27: Sample	Confidence (by Search Engine): Mascot	Confidence (by Search Engine): Sequest HT	XCorr (by Search Engine): Sequest HT	#N/A	Top Apex RT [min]
		FALSE	High	[K].GVAYQQEAGGGPGGSTDSK.[N]		1	1	2	gene006653	gene006653 [42-60]		0	1765.8	536859		High	High	Medium	1.72	#N/A	20.61
		FALSE	High	[K].LGVNTIR.[T]		1	1	2	gene006653	gene006653 [83-89]		0	772.468	3.11512e+06		High	High	Medium	1.18	#N/A	21.27
FALSE	Master Protein	gene007734	gene007734	5	2	4	2	395	42.3	5.41	69	1.66	2	2	0	2591571	High	1		cellulose 1,4-beta-cellobiosidase [EC:3.2.1.91]
	Checked	Protein Group ID	# Proteins	# Unique Peptides	# Peptides	# PSMs	Group Description	Found in Sample: [S27] F27: Sample												#N/A
	FALSE	2	1	2	2	4	[Master Protein] gene007734	High												#N/A
		Checked	Confidence	Annotated Sequence	Modifications	# Protein Groups	# Proteins	# PSMs	Master Protein Accessions	Positions in Proteins	Modifications in Proteins	# Missed Cleavages	Theo. MH+ [Da]	Abundance: F27: Sample	Quan Info	Found in Sample: [S27] F27: Sample	Confidence (by Search Engine): Mascot	Confidence (by Search Engine): Sequest HT	XCorr (by Search Engine): Sequest HT	#N/A	Top Apex RT [min]
		FALSE	High	[K].ALEQISDAGLK.[T]		1	1	2	gene007734	gene007734 [65-75]		0	1144.62	1.77069e+06		High	High	Medium	1.66	#N/A	25.81
		FALSE	High	[K].LDASTNVFK.[K]		1	1	2	gene007734	gene007734 [40-48]		0	994.52	820881		High	High	Medium	1.23	#N/A	25.06
FALSE	Master Protein	gene009718	gene009718	5	2	7	2	413	45.6	4.83	47	0	2	2	0	4.80272e+06	High	1		mannan endo-1,4-beta-mannosidase [EC:3.2.1.78]
	Checked	Protein Group ID	# Proteins	# Unique Peptides	# Peptides	# PSMs	Group Description	Found in Sample: [S27] F27: Sample												#N/A
	FALSE	28	1	2	2	7	[Master Protein] gene009718	High												#N/A
		Checked	Confidence	Annotated Sequence	Modifications	# Protein Groups	# Proteins	# PSMs	Master Protein Accessions	Positions in Proteins	Modifications in Proteins	# Missed Cleavages	Theo. MH+ [Da]	Abundance: F27: Sample	Quan Info	Found in Sample: [S27] F27: Sample	Confidence (by Search Engine): Mascot	Confidence (by Search Engine): Sequest HT	XCorr (by Search Engine): Sequest HT	#N/A	Top Apex RT [min]
		FALSE	High	[R].AVPEGFVTVK.[G]		1	1	5	gene009718	gene009718 [34-43]		0	1046.59	3.42798e+06		High	High	Medium	1.38	#N/A	26.57
		FALSE	High	[R].LEVEGGWQK.[I]		1	1	2	gene009718	gene009718 [353-361]		0	1045.53	1.37474e+06		High	High	Medium	1.4	#N/A	24.75
FALSE	Master Protein	gene002521	gene002521	2	1	4	1	548	58.6	4.64	42	0	1	1	0	1.82019e+06	High	1		1,3-beta-glucanosyltransferase GAS1 [EC:2.4.1.-]
	Checked	Protein Group ID	# Proteins	# Unique Peptides	# Peptides	# PSMs	Group Description	Found in Sample: [S27] F27: Sample												#N/A
	FALSE	20	1	1	1	4	[Master Protein] gene002521	High												#N/A
		Checked	Confidence	Annotated Sequence	Modifications	# Protein Groups	# Proteins	# PSMs	Master Protein Accessions	Positions in Proteins	Modifications in Proteins	# Missed Cleavages	Theo. MH+ [Da]	Abundance: F27: Sample	Quan Info	Found in Sample: [S27] F27: Sample	Confidence (by Search Engine): Mascot	Confidence (by Search Engine): Sequest HT	XCorr (by Search Engine): Sequest HT	#N/A	Top Apex RT [min]
		FALSE	High	[R].YTAVIDSLSK.[Y]		1	1	4	gene002521	gene002521 [149-158]		0	1096.59	1.82019e+06		High	High	Medium	1.43	#N/A	26.51
FALSE	Master Protein	gene009055	gene009055	1	1	4	1	857	94.2	5.19	28	0	1	1	0	888368	High	1		TATA element modulatory factor
	Checked	Protein Group ID	# Proteins	# Unique Peptides	# Peptides	# PSMs	Group Description	Found in Sample: [S27] F27: Sample												#N/A
	FALSE	21	1	1	1	4	[Master Protein] gene009055	High												#N/A
		Checked	Confidence	Annotated Sequence	Modifications	# Protein Groups	# Proteins	# PSMs	Master Protein Accessions	Positions in Proteins	Modifications in Proteins	# Missed Cleavages	Theo. MH+ [Da]	Abundance: F27: Sample	Quan Info	Found in Sample: [S27] F27: Sample	Confidence (by Search Engine): Mascot	Confidence (by Search Engine): Sequest HT	XCorr (by Search Engine): Sequest HT	#N/A	Top Apex RT [min]
		FALSE	High	[R].SEIETLR.[K]		1	1	4	gene009055	gene009055 [568-574]		0	847.452	888368		High	High	Medium	1.27	#N/A	21.49
FALSE	Master Protein	gene008984	gene008984	3	1	3	1	293	33.1	6.05	17	0	1	1	0	906950	Medium	1		spermidine synthase [EC:2.5.1.16]
	Checked	Protein Group ID	# Proteins	# Unique Peptides	# Peptides	# PSMs	Group Description	Found in Sample: [S27] F27: Sample												#N/A
	FALSE	7	1	1	1	3	[Master Protein] gene008984	Medium												#N/A
		Checked	Confidence	Annotated Sequence	Modifications	# Protein Groups	# Proteins	# PSMs	Master Protein Accessions	Positions in Proteins	Modifications in Proteins	# Missed Cleavages	Theo. MH+ [Da]	Abundance: F27: Sample	Quan Info	Found in Sample: [S27] F27: Sample	Confidence (by Search Engine): Mascot	Confidence (by Search Engine): Sequest HT	XCorr (by Search Engine): Sequest HT	#N/A	Top Apex RT [min]
		FALSE	Medium	[R].SWSPEEEAR.[L]		1	1	3	gene008984	gene008984 [260-268]		0	1090.48	906950		Medium	Medium	Medium	1.21	#N/A	22.46
FALSE	Master Protein	gene005371	gene005371	3	1	1	1	338	38.1	5.97		0		1	0	1.84814e+06	Medium	1
	Checked	Protein Group ID	# Proteins	# Unique Peptides	# Peptides	# PSMs	Group Description	Found in Sample: [S27] F27: Sample												#N/A
	FALSE	27	1	1	1	1	[Master Protein] gene005371	Medium												#N/A
		Checked	Confidence	Annotated Sequence	Modifications	# Protein Groups	# Proteins	# PSMs	Master Protein Accessions	Positions in Proteins	Modifications in Proteins	# Missed Cleavages	Theo. MH+ [Da]	Abundance: F27: Sample	Quan Info	Found in Sample: [S27] F27: Sample	Confidence (by Search Engine): Mascot	Confidence (by Search Engine): Sequest HT	XCorr (by Search Engine): Sequest HT	#N/A	Top Apex RT [min]
		FALSE	Medium	[R].LSEICEELNR.[W]	1xCarbamidomethyl [C5]	1	1	1	gene005371	gene005371 [303-312]		0	1262.6	1.84814e+06		Medium	Low	Medium	0.85	#N/A	21
FALSE	Master Protein	gene002086	gene002086	11	1	1	1	117	13.4	8.88		0		1	0	1.68526e+06	Medium	1		prefoldin subunit 2
	Checked	Protein Group ID	# Proteins	# Unique Peptides	# Peptides	# PSMs	Group Description	Found in Sample: [S27] F27: Sample												#N/A
	FALSE	26	1	1	1	1	[Master Protein] gene002086	Medium												#N/A
		Checked	Confidence	Annotated Sequence	Modifications	# Protein Groups	# Proteins	# PSMs	Master Protein Accessions	Positions in Proteins	Modifications in Proteins	# Missed Cleavages	Theo. MH+ [Da]	Abundance: F27: Sample	Quan Info	Found in Sample: [S27] F27: Sample	Confidence (by Search Engine): Mascot	Confidence (by Search Engine): Sequest HT	XCorr (by Search Engine): Sequest HT	#N/A	Top Apex RT [min]
		FALSE	Medium	[K].KQQELQTTYSNYK.[N]		1	1	1	gene002086	gene002086 [10-22]		1	1630.81	1.68526e+06		Medium	Low	Medium	1	#N/A	23.16
FALSE	Master Protein	gene004084	gene004084	2	1	1	1	323	35.4	6.6		0		1	0	8.10685e+06	Medium	1		aflatoxin B1 aldehyde reductase
	Checked	Protein Group ID	# Proteins	# Unique Peptides	# Peptides	# PSMs	Group Description	Found in Sample: [S27] F27: Sample												#N/A
	FALSE	25	1	1	1	1	[Master Protein] gene004084	Medium												#N/A
		Checked	Confidence	Annotated Sequence	Modifications	# Protein Groups	# Proteins	# PSMs	Master Protein Accessions	Positions in Proteins	Modifications in Proteins	# Missed Cleavages	Theo. MH+ [Da]	Abundance: F27: Sample	Quan Info	Found in Sample: [S27] F27: Sample	Confidence (by Search Engine): Mascot	Confidence (by Search Engine): Sequest HT	XCorr (by Search Engine): Sequest HT	#N/A	Top Apex RT [min]
		FALSE	Medium	[R].AIDEGFR.[Q]		1	1	1	gene004084	gene004084 [128-134]		0	807.4	8.10685e+06		Medium	Low	Medium	0.96	#N/A	22.63
FALSE	Master Protein	gene007327	gene007327	12	1	2	1	83	9	4.84		0		1	0	36295860	Medium	1		U6 snRNA-associated Sm-like protein LSm6
	Checked	Protein Group ID	# Proteins	# Unique Peptides	# Peptides	# PSMs	Group Description	Found in Sample: [S27] F27: Sample												#N/A
	FALSE	19	1	1	1	2	[Master Protein] gene007327	Medium												#N/A
		Checked	Confidence	Annotated Sequence	Modifications	# Protein Groups	# Proteins	# PSMs	Master Protein Accessions	Positions in Proteins	Modifications in Proteins	# Missed Cleavages	Theo. MH+ [Da]	Abundance: F27: Sample	Quan Info	Found in Sample: [S27] F27: Sample	Confidence (by Search Engine): Mascot	Confidence (by Search Engine): Sequest HT	XCorr (by Search Engine): Sequest HT	#N/A	Top Apex RT [min]
		FALSE	Medium	[K].TEEYVNGVKR.[R]		1	1	2	gene007327	gene007327 [54-63]		1	1194.61	36295860		Medium	n/a	Medium	0.97	#N/A	26.36
FALSE	Master Protein	gene001961	gene001961	4	1	1	1	190	20.8	7.88		0		1	0	752577	Medium	1		mitochondrial FAD-linked sulfhydryl oxidase [EC:1.8.3.2] | cytochrome c oxidase assembly protein subunit 16
	Checked	Protein Group ID	# Proteins	# Unique Peptides	# Peptides	# PSMs	Group Description	Found in Sample: [S27] F27: Sample												#N/A
	FALSE	15	1	1	1	1	[Master Protein] gene001961	Medium												#N/A
		Checked	Confidence	Annotated Sequence	Modifications	# Protein Groups	# Proteins	# PSMs	Master Protein Accessions	Positions in Proteins	Modifications in Proteins	# Missed Cleavages	Theo. MH+ [Da]	Abundance: F27: Sample	Quan Info	Found in Sample: [S27] F27: Sample	Confidence (by Search Engine): Mascot	Confidence (by Search Engine): Sequest HT	XCorr (by Search Engine): Sequest HT	#N/A	Top Apex RT [min]
		FALSE	Medium	[R].TFMGTFSR.[L]	1xOxidation [M3]	1	1	1	gene001961	gene001961 [116-123]		0	962.44	752577		Medium	Low	Medium	0.81	#N/A	22.62
FALSE	Master Protein	gene006092	gene006092	1	1	1	1	1078	121.1	6.43		0		1	0	1.40075e+06	Medium	1		glutamate dehydrogenase [EC:1.4.1.2]
	Checked	Protein Group ID	# Proteins	# Unique Peptides	# Peptides	# PSMs	Group Description	Found in Sample: [S27] F27: Sample												#N/A
	FALSE	13	1	1	1	1	[Master Protein] gene006092	Medium												#N/A
		Checked	Confidence	Annotated Sequence	Modifications	# Protein Groups	# Proteins	# PSMs	Master Protein Accessions	Positions in Proteins	Modifications in Proteins	# Missed Cleavages	Theo. MH+ [Da]	Abundance: F27: Sample	Quan Info	Found in Sample: [S27] F27: Sample	Confidence (by Search Engine): Mascot	Confidence (by Search Engine): Sequest HT	XCorr (by Search Engine): Sequest HT	#N/A	Top Apex RT [min]
		FALSE	Medium	[R].LEDAGCILFK.[D]	1xCarbamidomethyl [C6]	1	1	1	gene006092	gene006092 [896-905]		0	1165.59	1.40075e+06		Medium	Low	Medium	1.09	#N/A	23.04
FALSE	Master Protein	gene007738	gene007738	1	1	1	1	605	68.2	5.55		0		1	0	1.21784e+06	Medium	1		leukotriene-A4 hydrolase [EC:3.3.2.6]
	Checked	Protein Group ID	# Proteins	# Unique Peptides	# Peptides	# PSMs	Group Description	Found in Sample: [S27] F27: Sample												#N/A
	FALSE	12	1	1	1	1	[Master Protein] gene007738	Medium												#N/A
		Checked	Confidence	Annotated Sequence	Modifications	# Protein Groups	# Proteins	# PSMs	Master Protein Accessions	Positions in Proteins	Modifications in Proteins	# Missed Cleavages	Theo. MH+ [Da]	Abundance: F27: Sample	Quan Info	Found in Sample: [S27] F27: Sample	Confidence (by Search Engine): Mascot	Confidence (by Search Engine): Sequest HT	XCorr (by Search Engine): Sequest HT	#N/A	Top Apex RT [min]
		FALSE	Medium	[R].EIILDTNR.[L]		1	1	1	gene007738	gene007738 [51-58]		0	973.531	1.21784e+06		Medium	Low	Medium	1.36	#N/A	25.38
FALSE	Master Protein	gene010103	gene010103	2	1	2	1	452	47.9	4.88		0		1	0	2.10474e+06	Medium	1		mannan endo-1,6-alpha-mannosidase [EC:3.2.1.101]
	Checked	Protein Group ID	# Proteins	# Unique Peptides	# Peptides	# PSMs	Group Description	Found in Sample: [S27] F27: Sample												#N/A
	FALSE	11	1	1	1	2	[Master Protein] gene010103	Medium												#N/A
		Checked	Confidence	Annotated Sequence	Modifications	# Protein Groups	# Proteins	# PSMs	Master Protein Accessions	Positions in Proteins	Modifications in Proteins	# Missed Cleavages	Theo. MH+ [Da]	Abundance: F27: Sample	Quan Info	Found in Sample: [S27] F27: Sample	Confidence (by Search Engine): Mascot	Confidence (by Search Engine): Sequest HT	XCorr (by Search Engine): Sequest HT	#N/A	Top Apex RT [min]
		FALSE	Medium	[R].VTEGGCAGALR.[W]	1xCarbamidomethyl [C6]	1	1	2	gene010103	gene010103 [167-177]		0	1090.53	2.10474e+06		Medium	Low	Medium	1.11	#N/A	21.19
FALSE	Master Protein	gene007294	gene007294	2	1	1	1	323	36.2	9.54		0		1	0	2.13728e+06	Medium	1
	Checked	Protein Group ID	# Proteins	# Unique Peptides	# Peptides	# PSMs	Group Description	Found in Sample: [S27] F27: Sample												#N/A
	FALSE	10	1	1	1	1	[Master Protein] gene007294	Medium												#N/A
		Checked	Confidence	Annotated Sequence	Modifications	# Protein Groups	# Proteins	# PSMs	Master Protein Accessions	Positions in Proteins	Modifications in Proteins	# Missed Cleavages	Theo. MH+ [Da]	Abundance: F27: Sample	Quan Info	Found in Sample: [S27] F27: Sample	Confidence (by Search Engine): Mascot	Confidence (by Search Engine): Sequest HT	XCorr (by Search Engine): Sequest HT	#N/A	Top Apex RT [min]
		FALSE	Medium	[R].LSRGRSR.[G]		1	1	1	gene007294	gene007294 [278-284]		2	831.491	2.13728e+06		Medium	Low	Medium	0.84	#N/A	22.59
FALSE	Master Protein	gene008206	gene008206	1	1	2	1	643	72.6	6.01		0		1	0	12168397	Medium	1
	Checked	Protein Group ID	# Proteins	# Unique Peptides	# Peptides	# PSMs	Group Description	Found in Sample: [S27] F27: Sample												#N/A
	FALSE	9	1	1	1	2	[Master Protein] gene008206	Medium												#N/A
		Checked	Confidence	Annotated Sequence	Modifications	# Protein Groups	# Proteins	# PSMs	Master Protein Accessions	Positions in Proteins	Modifications in Proteins	# Missed Cleavages	Theo. MH+ [Da]	Abundance: F27: Sample	Quan Info	Found in Sample: [S27] F27: Sample	Confidence (by Search Engine): Mascot	Confidence (by Search Engine): Sequest HT	XCorr (by Search Engine): Sequest HT	#N/A	Top Apex RT [min]
		FALSE	Medium	[R].MGDIFR.[T]		1	1	1	gene008206	gene008206 [118-123]		0	738.36	9199829		Medium	n/a	Medium	0.91	#N/A	25.23
		FALSE	Medium	[R].MGDIFR.[T]	1xOxidation [M1]	1	1	1	gene008206	gene008206 [118-123]		0	754.355	2968568		Medium	n/a	Medium	0.99	#N/A	21.19
FALSE	Master Protein	gene006312	gene006312	2	1	1	1	612	69.2	5.45		0		1	0	3917948	Medium	1		dentin sialophosphoprotein
	Checked	Protein Group ID	# Proteins	# Unique Peptides	# Peptides	# PSMs	Group Description	Found in Sample: [S27] F27: Sample												#N/A
	FALSE	8	1	1	1	1	[Master Protein] gene006312	Medium												#N/A
		Checked	Confidence	Annotated Sequence	Modifications	# Protein Groups	# Proteins	# PSMs	Master Protein Accessions	Positions in Proteins	Modifications in Proteins	# Missed Cleavages	Theo. MH+ [Da]	Abundance: F27: Sample	Quan Info	Found in Sample: [S27] F27: Sample	Confidence (by Search Engine): Mascot	Confidence (by Search Engine): Sequest HT	XCorr (by Search Engine): Sequest HT	#N/A	Top Apex RT [min]
		FALSE	Medium	[R].LEDDGWMAAAK.[L]		1	1	1	gene006312	gene006312 [545-555]		0	1206.55	3917948		Medium	Low	Medium	0.92	#N/A	27.25
FALSE	Master Protein	gene007411	gene007411	6	1	1	1	160	17.4	11.33		0		1	0	1137652	Medium	1		mitochondrial pyruvate carrier 2
	Checked	Protein Group ID	# Proteins	# Unique Peptides	# Peptides	# PSMs	Group Description	Found in Sample: [S27] F27: Sample												#N/A
	FALSE	6	1	1	1	1	[Master Protein] gene007411	Medium												#N/A
		Checked	Confidence	Annotated Sequence	Modifications	# Protein Groups	# Proteins	# PSMs	Master Protein Accessions	Positions in Proteins	Modifications in Proteins	# Missed Cleavages	Theo. MH+ [Da]	Abundance: F27: Sample	Quan Info	Found in Sample: [S27] F27: Sample	Confidence (by Search Engine): Mascot	Confidence (by Search Engine): Sequest HT	XCorr (by Search Engine): Sequest HT	#N/A	Top Apex RT [min]
		FALSE	Medium	[R].IAMYRRSQK.[E]	1xOxidation [M3]	1	1	1	gene007411	gene007411 [137-145]		2	1168.63	1137652		Medium	Low	Medium	0.82	#N/A	30.96
FALSE	Master Protein	gene007041	gene007041	2	1	1	1	523	56.9	5.1		0		1	0	1.79864e+06	Medium	1
	Checked	Protein Group ID	# Proteins	# Unique Peptides	# Peptides	# PSMs	Group Description	Found in Sample: [S27] F27: Sample												#N/A
	FALSE	5	1	1	1	1	[Master Protein] gene007041	Medium												#N/A
		Checked	Confidence	Annotated Sequence	Modifications	# Protein Groups	# Proteins	# PSMs	Master Protein Accessions	Positions in Proteins	Modifications in Proteins	# Missed Cleavages	Theo. MH+ [Da]	Abundance: F27: Sample	Quan Info	Found in Sample: [S27] F27: Sample	Confidence (by Search Engine): Mascot	Confidence (by Search Engine): Sequest HT	XCorr (by Search Engine): Sequest HT	#N/A	Top Apex RT [min]
		FALSE	Medium	[R].GLAFDNVK.[S]		1	1	1	gene007041	gene007041 [189-196]		0	863.462	1.79864e+06		Medium	Low	Medium	0.86	#N/A	24.42
FALSE	Master Protein	gene003450	gene003450	1	1	1	1	1198	133.6	5.19		0		1	0	372760	Medium	1		checkpoint serine/threonine-protein kinase [EC:2.7.11.1] | spindle assembly checkpoint component MAD3
	Checked	Protein Group ID	# Proteins	# Unique Peptides	# Peptides	# PSMs	Group Description	Found in Sample: [S27] F27: Sample												#N/A
	FALSE	4	1	1	1	1	[Master Protein] gene003450	Medium												#N/A
		Checked	Confidence	Annotated Sequence	Modifications	# Protein Groups	# Proteins	# PSMs	Master Protein Accessions	Positions in Proteins	Modifications in Proteins	# Missed Cleavages	Theo. MH+ [Da]	Abundance: F27: Sample	Quan Info	Found in Sample: [S27] F27: Sample	Confidence (by Search Engine): Mascot	Confidence (by Search Engine): Sequest HT	XCorr (by Search Engine): Sequest HT	#N/A	Top Apex RT [min]
		FALSE	Medium	[K].EAMCNPIDAAIR.[E]	1xCarbamidomethyl [C4]	1	1	1	gene003450	gene003450 [758-769]		0	1360.63	372760		Medium	Low	Medium	0.95	#N/A	25.71
FALSE	Master Protein	gene002613	gene002613	2	1	1	1	593	67.7	8.48		0		1	0	888308	Medium	1
	Checked	Protein Group ID	# Proteins	# Unique Peptides	# Peptides	# PSMs	Group Description	Found in Sample: [S27] F27: Sample												#N/A
	FALSE	3	1	1	1	1	[Master Protein] gene002613	Medium												#N/A
		Checked	Confidence	Annotated Sequence	Modifications	# Protein Groups	# Proteins	# PSMs	Master Protein Accessions	Positions in Proteins	Modifications in Proteins	# Missed Cleavages	Theo. MH+ [Da]	Abundance: F27: Sample	Quan Info	Found in Sample: [S27] F27: Sample	Confidence (by Search Engine): Mascot	Confidence (by Search Engine): Sequest HT	XCorr (by Search Engine): Sequest HT	#N/A	Top Apex RT [min]
		FALSE	Medium	[K].VLGRTATWK.[E]		1	1	1	gene002613	gene002613 [300-308]		1	1031.6	888308		Medium	n/a	Medium	0.83	#N/A	28.35
FALSE	Master Protein	gene004913	gene004913	5	1	1	1	173	19.4	8.24		0		1	0	766167	Medium	1		F-type H+-transporting ATPase subunit d | nascent polypeptide-associated complex subunit alpha
	Checked	Protein Group ID	# Proteins	# Unique Peptides	# Peptides	# PSMs	Group Description	Found in Sample: [S27] F27: Sample												#N/A
	FALSE	17	1	1	1	1	[Master Protein] gene004913	Medium												#N/A
		Checked	Confidence	Annotated Sequence	Modifications	# Protein Groups	# Proteins	# PSMs	Master Protein Accessions	Positions in Proteins	Modifications in Proteins	# Missed Cleavages	Theo. MH+ [Da]	Abundance: F27: Sample	Quan Info	Found in Sample: [S27] F27: Sample	Confidence (by Search Engine): Mascot	Confidence (by Search Engine): Sequest HT	XCorr (by Search Engine): Sequest HT	#N/A	Top Apex RT [min]
		FALSE	Medium	[K].VTSSLGLR.[G]		1	1	1	gene004913	gene004913 [15-22]		0	832.489	766167		Medium	Low	Medium	0.97	#N/A	23.45
FALSE	Master Protein	gene001750	gene001750	2	1	1	1	530	56.9	6.09		0		1	0	49256868	Medium	1		T-complex protein 1 subunit beta
	Checked	Protein Group ID	# Proteins	# Unique Peptides	# Peptides	# PSMs	Group Description	Found in Sample: [S27] F27: Sample												#N/A
	FALSE	29	1	1	1	1	[Master Protein] gene001750	Medium												#N/A
		Checked	Confidence	Annotated Sequence	Modifications	# Protein Groups	# Proteins	# PSMs	Master Protein Accessions	Positions in Proteins	Modifications in Proteins	# Missed Cleavages	Theo. MH+ [Da]	Abundance: F27: Sample	Quan Info	Found in Sample: [S27] F27: Sample	Confidence (by Search Engine): Mascot	Confidence (by Search Engine): Sequest HT	XCorr (by Search Engine): Sequest HT	#N/A	Top Apex RT [min]
		FALSE	Medium	[K].LAVDAVLR.[L]		1	1	1	gene001750	gene001750 [179-186]		0	856.525	49256868		Medium	Low	Medium	0.88	#N/A	23.72

## Sheet: Cel5
Checked	Master	Accession	Description	Coverage [%]	# Peptides	# PSMs	# Unique Peptides	# AAs	MW [kDa]	calc. pI	Score Mascot: Mascot	Score Sequest HT: Sequest HT	# Peptides (by Search Engine): Mascot	# Peptides (by Search Engine): Sequest HT	# Razor Peptides	Abundance: F28: Sample	Found in Sample: [S28] F28: Sample	# Protein Groups	Modifications	KO annotation
FALSE	Master Protein	gene010048	gene010048	34	15	211	15	446	48.1	4.96	3020	81.21	12	15	0	8.00953e+08	High	1		cellulose 1,4-beta-cellobiosidase [EC:3.2.1.91]
	Checked	Protein Group ID	# Proteins	# Unique Peptides	# Peptides	# PSMs	Group Description	Found in Sample: [S28] F28: Sample												#N/A
	FALSE	11	1	15	15	211	[Master Protein] gene010048	High												#N/A
		Checked	Confidence	Annotated Sequence	Modifications	# Protein Groups	# Proteins	# PSMs	Master Protein Accessions	Positions in Proteins	Modifications in Proteins	# Missed Cleavages	Theo. MH+ [Da]	Abundance: F28: Sample	Quan Info	Found in Sample: [S28] F28: Sample	Confidence (by Search Engine): Mascot	Confidence (by Search Engine): Sequest HT	XCorr (by Search Engine): Sequest HT	#N/A	Top Apex RT [min]
		FALSE	High	[K].AGQPGGDRGDCAPDSGVPSDVESSIPNAK.[V]	1xCarbamidomethyl [C11]	1	1	6	gene010048	gene010048 [401-429]		1	2840.28	3775909		High	High	High	3.7	#N/A	27.46
		FALSE	Medium	[K].ASYPSNK.[A]		1	1	2	gene010048	gene010048 [172-178]		0	766.373	532045		Medium	Medium	Medium	0.85	#N/A	18.93
		FALSE	High	[K].CAVEGADYSK.[T]	1xCarbamidomethyl [C1]	1	1	16	gene010048	gene010048 [86-95]		0	1099.47	26163349		High	High	High	1.96	#N/A	19.6
		FALSE	High	[K].FTVVTQFADNK.[L]		1	1	4	gene010048	gene010048 [302-312]		0	1269.65	2.62488e+06		High	High	Medium	1.7	#N/A	29.38
		FALSE	Medium	[R].FYLMNGADK.[Y]	1xOxidation [M4]	1	1	1	gene010048	gene010048 [124-132]		0	1074.49	1.44578e+06		Medium	Low	Medium	0.84	#N/A	23.73
		FALSE	Medium	[R].GDCAPDSGVPSDVESSIPNAK.[V]	1xCarbamidomethyl [C3]	1	1	1	gene010048	gene010048 [409-429]		0	2101.93	739331		Medium	Low	Medium	1.45	#N/A	28.86
		FALSE	High	[K].HDYGTNIGSR.[F]		1	1	13	gene010048	gene010048 [114-123]		0	1119.52	4840166		High	High	Medium	1.49	#N/A	19.3
		FALSE	High	[K].KIEIPGPK.[L]		1	1	10	gene010048	gene010048 [323-330]		1	881.545	4.74264e+06		High	High	Medium	1.54	#N/A	25.01
		FALSE	High	[K].IEIPGPK.[L]		1	1	34	gene010048	gene010048 [324-330]		0	753.451	1.39818e+08		High	High	Medium	1.58	#N/A	24.33
		FALSE	High	[K].LTQFFVQDGK.[K]		1	1	6	gene010048	gene010048 [313-322]		0	1182.62	17705336		High	High	Medium	1.7	#N/A	29.04
		FALSE	High	[R].MGNTDFYGK.[G]		1	1	17	gene010048	gene010048 [284-292]		0	1032.45	1.30882e+08		High	High	Medium	1.58	#N/A	22.88
		FALSE	High	[R].MGNTDFYGK.[G]	1xOxidation [M1]	1	1	21	gene010048	gene010048 [284-292]		0	1048.44	1.14913e+08		High	High	Medium	1.58	#N/A	20.76
		FALSE	High	[K].TYGASTSGDALTLK.[F]		1	1	41	gene010048	gene010048 [96-109]		0	1384.7	2.77931e+08		High	High	High	2.69	#N/A	26.23
		FALSE	Medium	[K].VVWSNIR.[F]		1	1	1	gene010048	gene010048 [430-436]		0	873.494	5.88048e+06		Medium	Low	Medium	0.84	#N/A	26.34
		FALSE	High	[K].WTSQCSSASDCASK.[C]	2xCarbamidomethyl [C5; C11]	1	1	4	gene010048	gene010048 [72-85]		0	1574.62	2758168		High	High	High	3.22	#N/A	19.38
		FALSE	High	[K].YGTGYCDAQCAR.[D]	2xCarbamidomethyl [C6; C10]	1	1	34	gene010048	gene010048 [183-194]		0	1421.56	6.62001e+07		High	High	High	2.85	#N/A	21.02
FALSE	Master Protein	gene006394	gene006394	11	5	29	5	455	49.4	5.27	383	20.49	5	4	0	1.92159e+07	High	1		cellulose 1,4-beta-cellobiosidase [EC:3.2.1.91]
	Checked	Protein Group ID	# Proteins	# Unique Peptides	# Peptides	# PSMs	Group Description	Found in Sample: [S28] F28: Sample												#N/A
	FALSE	1	1	5	5	29	[Master Protein] gene006394	High												#N/A
		Checked	Confidence	Annotated Sequence	Modifications	# Protein Groups	# Proteins	# PSMs	Master Protein Accessions	Positions in Proteins	Modifications in Proteins	# Missed Cleavages	Theo. MH+ [Da]	Abundance: F28: Sample	Quan Info	Found in Sample: [S28] F28: Sample	Confidence (by Search Engine): Mascot	Confidence (by Search Engine): Sequest HT	XCorr (by Search Engine): Sequest HT	#N/A	Top Apex RT [min]
		FALSE	High	[K].ANSEGWVPSK.[T]		1	1	7	gene006394	gene006394 [207-216]		0	1074.52	9107804		High	High	High	2.03	#N/A	22.64
		FALSE	Medium	[R].FDEMGGLK.[K]	1xOxidation [M4]	1	1	1	gene006394	gene006394 [365-372]		0	912.413	1.39061e+06		Medium	Medium	Low	0.59	#N/A	20.82
		FALSE	High	[R].GECDVDGSKPEQVR.[E]	1xCarbamidomethyl [C3]	1	1	7	gene006394	gene006394 [418-431]		0	1575.71	3261054		High	High	High	3.91	#N/A	19.3
		FALSE	High	[K].VTYSNIK.[F]		1	1	6	gene006394	gene006394 [439-445]		0	824.451	2.40752e+06		High	High	Medium	1.1	#N/A	19.6
		FALSE	High	[K].YGTGYCDSQCAR.[D]	2xCarbamidomethyl [C6; C10]	1	1	8	gene006394	gene006394 [187-198]		0	1437.55	3.04887e+06		High	High	High	2.76	#N/A	20.39
FALSE	Master Protein	gene008176	gene008176	14	6	51	6	385	41.5	4.93	398	10.42	4	6	0	1.2095e+08	High	1
	Checked	Protein Group ID	# Proteins	# Unique Peptides	# Peptides	# PSMs	Group Description	Found in Sample: [S28] F28: Sample												#N/A
	FALSE	15	1	6	6	51	[Master Protein] gene008176	High												#N/A
		Checked	Confidence	Annotated Sequence	Modifications	# Protein Groups	# Proteins	# PSMs	Master Protein Accessions	Positions in Proteins	Modifications in Proteins	# Missed Cleavages	Theo. MH+ [Da]	Abundance: F28: Sample	Quan Info	Found in Sample: [S28] F28: Sample	Confidence (by Search Engine): Mascot	Confidence (by Search Engine): Sequest HT	XCorr (by Search Engine): Sequest HT	#N/A	Top Apex RT [min]
		FALSE	High	[K].EAVDYVTVTK.[G]		1	1	12	gene008176	gene008176 [101-110]		0	1124.58	15526951		High	High	High	1.9	#N/A	24.81
		FALSE	Medium	[K].LQWTGK.[A]		1	1	3	gene008176	gene008176 [367-372]		0	732.404	1.90027e+06		Medium	n/a	Medium	0.97	#N/A	21.31
		FALSE	High	[R].MAPVATGLGK.[T]		1	1	5	gene008176	gene008176 [80-89]		0	944.523	13648927		High	High	Medium	1.04	#N/A	22.83
		FALSE	High	[R].MAPVATGLGK.[T]	1xOxidation [M1]	1	1	8	gene008176	gene008176 [80-89]		0	960.518	2.79808e+07		High	High	Medium	1.25	#N/A	20.42
		FALSE	High	[K].NNQAAIDAIR.[A]		1	1	14	gene008176	gene008176 [187-196]		0	1085.57	24551396		High	High	Medium	1.68	#N/A	22.73
		FALSE	Medium	[R].NYGSFEPGSK.[A]		1	1	1	gene008176	gene008176 [333-342]		0	1085.49	16819834		Medium	Low	Medium	0.82	#N/A	22.63
		FALSE	High	[K].VLQPLVPSK.[L]		1	1	8	gene008176	gene008176 [358-366]		0	980.614	20521714		High	High	Medium	1.2	#N/A	25.87
FALSE	Master Protein	gene007734	gene007734	3	1	4	1	395	42.3	5.41	71	1.95	1	1	0	1.44863e+06	High	1		cellulose 1,4-beta-cellobiosidase [EC:3.2.1.91]
	Checked	Protein Group ID	# Proteins	# Unique Peptides	# Peptides	# PSMs	Group Description	Found in Sample: [S28] F28: Sample												#N/A
	FALSE	2	1	1	1	4	[Master Protein] gene007734	High												#N/A
		Checked	Confidence	Annotated Sequence	Modifications	# Protein Groups	# Proteins	# PSMs	Master Protein Accessions	Positions in Proteins	Modifications in Proteins	# Missed Cleavages	Theo. MH+ [Da]	Abundance: F28: Sample	Quan Info	Found in Sample: [S28] F28: Sample	Confidence (by Search Engine): Mascot	Confidence (by Search Engine): Sequest HT	XCorr (by Search Engine): Sequest HT	#N/A	Top Apex RT [min]
		FALSE	High	[K].ALEQISDAGLK.[T]		1	1	4	gene007734	gene007734 [65-75]		0	1144.62	1.44863e+06		High	High	High	1.95	#N/A	26.34
FALSE	Master Protein	gene002361	gene002361	2	1	3	1	478	50.9	4.94	31	1.8	1	1	0	1.18751e+06	High	1		1,3-beta-glucanosyltransferase GAS3 [EC:2.4.1.-]
	Checked	Protein Group ID	# Proteins	# Unique Peptides	# Peptides	# PSMs	Group Description	Found in Sample: [S28] F28: Sample												#N/A
	FALSE	9	1	1	1	3	[Master Protein] gene002361	High												#N/A
		Checked	Confidence	Annotated Sequence	Modifications	# Protein Groups	# Proteins	# PSMs	Master Protein Accessions	Positions in Proteins	Modifications in Proteins	# Missed Cleavages	Theo. MH+ [Da]	Abundance: F28: Sample	Quan Info	Found in Sample: [S28] F28: Sample	Confidence (by Search Engine): Mascot	Confidence (by Search Engine): Sequest HT	XCorr (by Search Engine): Sequest HT	#N/A	Top Apex RT [min]
		FALSE	High	[K].TGATVPPYVR.[A]		1	1	3	gene002361	gene002361 [166-175]		0	1060.58	1.18751e+06		High	High	Medium	1.8	#N/A	24.16
FALSE	Master Protein	gene004839	gene004839	7	1	2	1	156	16.7	4.84	28	1.69	1	1	0	994357	High	1
	Checked	Protein Group ID	# Proteins	# Unique Peptides	# Peptides	# PSMs	Group Description	Found in Sample: [S28] F28: Sample												#N/A
	FALSE	7	1	1	1	2	[Master Protein] gene004839	High												#N/A
		Checked	Confidence	Annotated Sequence	Modifications	# Protein Groups	# Proteins	# PSMs	Master Protein Accessions	Positions in Proteins	Modifications in Proteins	# Missed Cleavages	Theo. MH+ [Da]	Abundance: F28: Sample	Quan Info	Found in Sample: [S28] F28: Sample	Confidence (by Search Engine): Mascot	Confidence (by Search Engine): Sequest HT	XCorr (by Search Engine): Sequest HT	#N/A	Top Apex RT [min]
		FALSE	High	[R].QDPSLPGTQGR.[Y]		1	1	2	gene004839	gene004839 [95-105]		0	1155.58	994357		High	High	Medium	1.69	#N/A	22.2
FALSE	Master Protein	gene002167	gene002167	8	2	5	2	310	33.5	5.45	83	1.61	2	2	0	1.59409e+06	High	1		pyridoxamine 5'-phosphate oxidase [EC:1.4.3.5]
	Checked	Protein Group ID	# Proteins	# Unique Peptides	# Peptides	# PSMs	Group Description	Found in Sample: [S28] F28: Sample												#N/A
	FALSE	8	1	2	2	5	[Master Protein] gene002167	High												#N/A
		Checked	Confidence	Annotated Sequence	Modifications	# Protein Groups	# Proteins	# PSMs	Master Protein Accessions	Positions in Proteins	Modifications in Proteins	# Missed Cleavages	Theo. MH+ [Da]	Abundance: F28: Sample	Quan Info	Found in Sample: [S28] F28: Sample	Confidence (by Search Engine): Mascot	Confidence (by Search Engine): Sequest HT	XCorr (by Search Engine): Sequest HT	#N/A	Top Apex RT [min]
		FALSE	High	[R].NPPPGTPVAAPVADDR.[L]		1	1	2	gene002167	gene002167 [212-227]		0	1573.8	512266		High	High	Medium	0.84	#N/A	24.7
		FALSE	High	[R].VTDLEDEVAR.[A]		1	1	3	gene002167	gene002167 [234-243]		0	1146.56	1.08182e+06		High	High	Medium	1.61	#N/A	24.92
FALSE	Master Protein	gene002521	gene002521	3	2	7	2	548	58.6	4.64	68	0	1	2	0	3.21479e+06	High	1		1,3-beta-glucanosyltransferase GAS1 [EC:2.4.1.-]
	Checked	Protein Group ID	# Proteins	# Unique Peptides	# Peptides	# PSMs	Group Description	Found in Sample: [S28] F28: Sample												#N/A
	FALSE	12	1	2	2	7	[Master Protein] gene002521	High												#N/A
		Checked	Confidence	Annotated Sequence	Modifications	# Protein Groups	# Proteins	# PSMs	Master Protein Accessions	Positions in Proteins	Modifications in Proteins	# Missed Cleavages	Theo. MH+ [Da]	Abundance: F28: Sample	Quan Info	Found in Sample: [S28] F28: Sample	Confidence (by Search Engine): Mascot	Confidence (by Search Engine): Sequest HT	XCorr (by Search Engine): Sequest HT	#N/A	Top Apex RT [min]
		FALSE	Medium	[R].DIPVMK.[K]		1	1	1	gene002521	gene002521 [86-91]		0	702.385	313781		Medium	n/a	Medium	1.08	#N/A	23.19
		FALSE	High	[R].YTAVIDSLSK.[Y]		1	1	6	gene002521	gene002521 [149-158]		0	1096.59	2901007		High	High	Medium	1.21	#N/A	27.31
FALSE	Master Protein	gene002528	gene002528	6	3	9	3	418	44.8	4.88	68	0	3	1	0	2.50111e+07	High	1		cellulase [EC:3.2.1.4]
	Checked	Protein Group ID	# Proteins	# Unique Peptides	# Peptides	# PSMs	Group Description	Found in Sample: [S28] F28: Sample												#N/A
	FALSE	14	1	3	3	9	[Master Protein] gene002528	High												#N/A
		Checked	Confidence	Annotated Sequence	Modifications	# Protein Groups	# Proteins	# PSMs	Master Protein Accessions	Positions in Proteins	Modifications in Proteins	# Missed Cleavages	Theo. MH+ [Da]	Abundance: F28: Sample	Quan Info	Found in Sample: [S28] F28: Sample	Confidence (by Search Engine): Mascot	Confidence (by Search Engine): Sequest HT	XCorr (by Search Engine): Sequest HT	#N/A	Top Apex RT [min]
		FALSE	High	[R].LNQPDYYGR.[G]		1	1	7	gene002528	gene002528 [261-269]		0	1125.53	21616880		High	High	Medium	1.34	#N/A	22.82
		FALSE	Medium	[R].IYLLDAAK.[E]		1	1	1	gene002528	gene002528 [124-131]		0	906.529	3092640		Medium	Medium	Low	0.52	#N/A	29.41
		FALSE	High	[R].LYVQSGK.[I]		1	1	1	gene002528	gene002528 [301-307]		0	794.441	301543		High	High	Low	0.59	#N/A	19.14
FALSE	Master Protein	gene002565	gene002565	3	2	5	2	527	57.6	4.7	34	0	2	2	0	1.0635e+06	High	1		mannosyl-oligosaccharide alpha-1,2-mannosidase [EC:3.2.1.113]
	Checked	Protein Group ID	# Proteins	# Unique Peptides	# Peptides	# PSMs	Group Description	Found in Sample: [S28] F28: Sample												#N/A
	FALSE	5	1	2	2	5	[Master Protein] gene002565	High												#N/A
		Checked	Confidence	Annotated Sequence	Modifications	# Protein Groups	# Proteins	# PSMs	Master Protein Accessions	Positions in Proteins	Modifications in Proteins	# Missed Cleavages	Theo. MH+ [Da]	Abundance: F28: Sample	Quan Info	Found in Sample: [S28] F28: Sample	Confidence (by Search Engine): Mascot	Confidence (by Search Engine): Sequest HT	XCorr (by Search Engine): Sequest HT	#N/A	Top Apex RT [min]
		FALSE	High	[K].DSAEFYK.[T]		1	1	2	gene002565	gene002565 [399-405]		0	859.383	666709		High	High	Medium	1.11	#N/A	21.59
		FALSE	High	[K].MYVYDQDR.[F]	1xOxidation [M1]	1	1	3	gene002565	gene002565 [277-284]		0	1105.46	396787		High	High	Medium	1.03	#N/A	20.9
FALSE	Master Protein	gene002587	gene002587	5	1	2	1	339	36.6	4.89	27	0	1	1	0	833894	High	1
	Checked	Protein Group ID	# Proteins	# Unique Peptides	# Peptides	# PSMs	Group Description	Found in Sample: [S28] F28: Sample												#N/A
	FALSE	13	1	1	1	2	[Master Protein] gene002587	High												#N/A
		Checked	Confidence	Annotated Sequence	Modifications	# Protein Groups	# Proteins	# PSMs	Master Protein Accessions	Positions in Proteins	Modifications in Proteins	# Missed Cleavages	Theo. MH+ [Da]	Abundance: F28: Sample	Quan Info	Found in Sample: [S28] F28: Sample	Confidence (by Search Engine): Mascot	Confidence (by Search Engine): Sequest HT	XCorr (by Search Engine): Sequest HT	#N/A	Top Apex RT [min]
		FALSE	High	[R].SPLTVGQGEQSVEAEK.[A]		1	1	2	gene002587	gene002587 [210-225]		0	1658.82	833894		High	High	Medium	1.57	#N/A	24.97
FALSE	Master Protein	gene001961	gene001961	6	1	2	1	190	20.8	7.88	21	0	1	1	0	421864	Medium	1		mitochondrial FAD-linked sulfhydryl oxidase [EC:1.8.3.2] | cytochrome c oxidase assembly protein subunit 16
	Checked	Protein Group ID	# Proteins	# Unique Peptides	# Peptides	# PSMs	Group Description	Found in Sample: [S28] F28: Sample												#N/A
	FALSE	10	1	1	1	2	[Master Protein] gene001961	Medium												#N/A
		Checked	Confidence	Annotated Sequence	Modifications	# Protein Groups	# Proteins	# PSMs	Master Protein Accessions	Positions in Proteins	Modifications in Proteins	# Missed Cleavages	Theo. MH+ [Da]	Abundance: F28: Sample	Quan Info	Found in Sample: [S28] F28: Sample	Confidence (by Search Engine): Mascot	Confidence (by Search Engine): Sequest HT	XCorr (by Search Engine): Sequest HT	#N/A	Top Apex RT [min]
		FALSE	Medium	[K].TPSAAQQSDLR.[T]		1	1	2	gene001961	gene001961 [105-115]		0	1173.59	421864		Medium	Medium	Medium	1.27	#N/A	19.35
FALSE	Master Protein	gene009079	gene009079	2	1	2	1	456	48.4	5.03	20	0	1	1	0	348043	Medium	1		6-phosphogluconolactonase [EC:3.1.1.31]
	Checked	Protein Group ID	# Proteins	# Unique Peptides	# Peptides	# PSMs	Group Description	Found in Sample: [S28] F28: Sample												#N/A
	FALSE	18	1	1	1	2	[Master Protein] gene009079	Medium												#N/A
		Checked	Confidence	Annotated Sequence	Modifications	# Protein Groups	# Proteins	# PSMs	Master Protein Accessions	Positions in Proteins	Modifications in Proteins	# Missed Cleavages	Theo. MH+ [Da]	Abundance: F28: Sample	Quan Info	Found in Sample: [S28] F28: Sample	Confidence (by Search Engine): Mascot	Confidence (by Search Engine): Sequest HT	XCorr (by Search Engine): Sequest HT	#N/A	Top Apex RT [min]
		FALSE	Medium	[K].VQEFAAGGR.[V]		1	1	2	gene009079	gene009079 [387-395]		0	934.474	348043		Medium	Medium	Medium	1.08	#N/A	19.98
FALSE	Master Protein	gene002701	gene002701	1	1	1	1	647	73	5.74		0		1	0	1.13735e+06	Medium	1		mitochondrial chaperone BCS1
	Checked	Protein Group ID	# Proteins	# Unique Peptides	# Peptides	# PSMs	Group Description	Found in Sample: [S28] F28: Sample												#N/A
	FALSE	6	1	1	1	1	[Master Protein] gene002701	Medium												#N/A
		Checked	Confidence	Annotated Sequence	Modifications	# Protein Groups	# Proteins	# PSMs	Master Protein Accessions	Positions in Proteins	Modifications in Proteins	# Missed Cleavages	Theo. MH+ [Da]	Abundance: F28: Sample	Quan Info	Found in Sample: [S28] F28: Sample	Confidence (by Search Engine): Mascot	Confidence (by Search Engine): Sequest HT	XCorr (by Search Engine): Sequest HT	#N/A	Top Apex RT [min]
		FALSE	Medium	[K].TSELKAEK.[S]		1	1	1	gene002701	gene002701 [621-628]		1	905.494	1.13735e+06		Medium	n/a	Medium	0.88	#N/A	21.12
FALSE	Master Protein	gene000262	gene000262	1	1	1	1	1317	149.3	8.21		0		1	0	1.95657e+06	Medium	1		chromo domain-containing protein 1
	Checked	Protein Group ID	# Proteins	# Unique Peptides	# Peptides	# PSMs	Group Description	Found in Sample: [S28] F28: Sample												#N/A
	FALSE	4	1	1	1	1	[Master Protein] gene000262	Medium												#N/A
		Checked	Confidence	Annotated Sequence	Modifications	# Protein Groups	# Proteins	# PSMs	Master Protein Accessions	Positions in Proteins	Modifications in Proteins	# Missed Cleavages	Theo. MH+ [Da]	Abundance: F28: Sample	Quan Info	Found in Sample: [S28] F28: Sample	Confidence (by Search Engine): Mascot	Confidence (by Search Engine): Sequest HT	XCorr (by Search Engine): Sequest HT	#N/A	Top Apex RT [min]
		FALSE	Medium	[R].VFQLIDNK.[C]		1	1	1	gene000262	gene000262 [759-766]		0	976.546	1.95657e+06		Medium	Low	Medium	0.8	#N/A	22
FALSE	Master Protein	gene010331	gene010331	1	1	1	1	729	81.3	6.04		0		1	0	17660318	Medium	1		DNA mismatch repair protein MLH1
	Checked	Protein Group ID	# Proteins	# Unique Peptides	# Peptides	# PSMs	Group Description	Found in Sample: [S28] F28: Sample												#N/A
	FALSE	3	1	1	1	1	[Master Protein] gene010331	Medium												#N/A
		Checked	Confidence	Annotated Sequence	Modifications	# Protein Groups	# Proteins	# PSMs	Master Protein Accessions	Positions in Proteins	Modifications in Proteins	# Missed Cleavages	Theo. MH+ [Da]	Abundance: F28: Sample	Quan Info	Found in Sample: [S28] F28: Sample	Confidence (by Search Engine): Mascot	Confidence (by Search Engine): Sequest HT	XCorr (by Search Engine): Sequest HT	#N/A	Top Apex RT [min]
		FALSE	Medium	[R].LAAIQGGVK.[L]		1	1	1	gene010331	gene010331 [510-518]		0	856.525	17660318		Medium	Low	Medium	0.8	#N/A	24.59
FALSE	Master Protein	gene005371	gene005371	3	1	1	1	338	38.1	5.97		0		1	0	518410	Medium	1
	Checked	Protein Group ID	# Proteins	# Unique Peptides	# Peptides	# PSMs	Group Description	Found in Sample: [S28] F28: Sample												#N/A
	FALSE	16	1	1	1	1	[Master Protein] gene005371	Medium												#N/A
		Checked	Confidence	Annotated Sequence	Modifications	# Protein Groups	# Proteins	# PSMs	Master Protein Accessions	Positions in Proteins	Modifications in Proteins	# Missed Cleavages	Theo. MH+ [Da]	Abundance: F28: Sample	Quan Info	Found in Sample: [S28] F28: Sample	Confidence (by Search Engine): Mascot	Confidence (by Search Engine): Sequest HT	XCorr (by Search Engine): Sequest HT	#N/A	Top Apex RT [min]
		FALSE	Medium	[R].LSEICEELNR.[W]	1xCarbamidomethyl [C5]	1	1	1	gene005371	gene005371 [303-312]		0	1262.6	518410		Medium	n/a	Medium	0.86	#N/A	21.34
FALSE	Master Protein	gene001750	gene001750	2	1	1	1	530	56.9	6.09	18		1		0	17660318	Medium	1		T-complex protein 1 subunit beta
	Checked	Protein Group ID	# Proteins	# Unique Peptides	# Peptides	# PSMs	Group Description	Found in Sample: [S28] F28: Sample												#N/A
	FALSE	17	1	1	1	1	[Master Protein] gene001750	Medium												#N/A
		Checked	Confidence	Annotated Sequence	Modifications	# Protein Groups	# Proteins	# PSMs	Master Protein Accessions	Positions in Proteins	Modifications in Proteins	# Missed Cleavages	Theo. MH+ [Da]	Abundance: F28: Sample	Quan Info	Found in Sample: [S28] F28: Sample	Confidence (by Search Engine): Mascot	Confidence (by Search Engine): Sequest HT	XCorr (by Search Engine): Sequest HT	#N/A	Top Apex RT [min]
		FALSE	Medium	[K].LAVDAVLR.[L]		1	1	1	gene001750	gene001750 [179-186]		0	856.525	17660318		Medium	Medium	Low	0.76	#N/A	24.59

## Sheet: Cel6
Checked	Master	Accession	Description	Coverage [%]	# Peptides	# PSMs	# Unique Peptides	# AAs	MW [kDa]	calc. pI	Score Mascot: Mascot	Score Sequest HT: Sequest HT	# Peptides (by Search Engine): Mascot	# Peptides (by Search Engine): Sequest HT	# Razor Peptides	Abundance: F29: Sample	Found in Sample: [S29] F29: Sample	# Protein Groups	Modifications	KO annotation
FALSE	Master Protein	gene002528	gene002528	23	8	84	8	418	44.8	4.88	791	20.56	8	7	0	4.51563e+08	High	1		endo-glucanase
	Checked	Protein Group ID	# Proteins	# Unique Peptides	# Peptides	# PSMs	Group Description	Found in Sample: [S29] F29: Sample												#N/A
	FALSE	11	1	8	8	84	[Master Protein] gene002528	High												#N/A
		Checked	Confidence	Annotated Sequence	Modifications	# Protein Groups	# Proteins	# PSMs	Master Protein Accessions	Positions in Proteins	Modifications in Proteins	# Missed Cleavages	Theo. MH+ [Da]	Abundance: F29: Sample	Quan Info	Found in Sample: [S29] F29: Sample	Confidence (by Search Engine): Mascot	Confidence (by Search Engine): Sequest HT	XCorr (by Search Engine): Sequest HT	#N/A	Top Apex RT [min]
		FALSE	High	[K].FMDLGAHEQMGDALTR.[G]	2xOxidation [M2; M10]	1	1	1	gene002528	gene002528 [338-353]		0	1823.81	1.11176e+06		High	High	Low	0.79	#N/A	24.28
		FALSE	High	[K].GACCNEMDIWEANSR.[A]	2xCarbamidomethyl [C3; C4]; 1xOxidation [M7]	1	1	2	gene002528	gene002528 [207-221]		0	1828.7	490650		High	High	Medium	1.82	#N/A	26.55
		FALSE	High	[K].KTGVPEVSFTDDEYCAATGASK.[F]	1xCarbamidomethyl [C15]	1	1	2	gene002528	gene002528 [316-337]		1	2333.06	296611		High	High	Medium	1.48	#N/A	28.56
		FALSE	High	[R].LNQPDYYGR.[G]		1	1	54	gene002528	gene002528 [261-269]		0	1125.53	4.06609e+08		High	High	High	2.21	#N/A	22.49
		FALSE	High	[R].IYLLDAAK.[E]		1	1	9	gene002528	gene002528 [124-131]		0	906.529	38816324		High	High	Medium	1.48	#N/A	28.66
		FALSE	High	[R].LYVQSGK.[I]		1	1	6	gene002528	gene002528 [301-307]		0	794.441	2.03332e+06		High	High	Medium	1.55	#N/A	18.94
		FALSE	High	[K].TDGASLNMQLIVGDNVVSPR.[I]	1xOxidation [M8]	1	1	6	gene002528	gene002528 [104-123]		0	2102.05	1.13012e+06		High	High	High	2.39	#N/A	32.47
		FALSE	High	[K].TGVPEVSFTDDEYCAATGASK.[F]	1xCarbamidomethyl [C14]	1	1	4	gene002528	gene002528 [317-337]		0	2204.97	1.07562e+06		High	High	High	3.5	#N/A	31.72
FALSE	Master Protein	gene009079	gene009079	3	2	7	2	456	48.4	5.03	59	3.89	1	2	0	1.4707e+06	High	1		6-phosphogluconolactonase [EC:3.1.1.31]
	Checked	Protein Group ID	# Proteins	# Unique Peptides	# Peptides	# PSMs	Group Description	Found in Sample: [S29] F29: Sample												#N/A
	FALSE	19	1	2	2	7	[Master Protein] gene009079	High												#N/A
		Checked	Confidence	Annotated Sequence	Modifications	# Protein Groups	# Proteins	# PSMs	Master Protein Accessions	Positions in Proteins	Modifications in Proteins	# Missed Cleavages	Theo. MH+ [Da]	Abundance: F29: Sample	Quan Info	Found in Sample: [S29] F29: Sample	Confidence (by Search Engine): Mascot	Confidence (by Search Engine): Sequest HT	XCorr (by Search Engine): Sequest HT	#N/A	Top Apex RT [min]
		FALSE	High	[K].VQEFAAGGR.[V]		1	1	4	gene009079	gene009079 [387-395]		0	934.474	1.18189e+06		High	High	High	2.06	#N/A	19.8
		FALSE	Medium	[R].VVVLDR.[D]		1	1	3	gene009079	gene009079 [419-424]		0	700.435	288809		Medium	n/a	Medium	1.03	#N/A	20.25
FALSE	Master Protein	gene001982	gene001982	5	1	2	1	262	28.2	6.02	83	2.48	1	1	0	791893	High	1		lytic cellulose monooxygenase (C1-hydroxylating) [EC:1.14.99.54]
	Checked	Protein Group ID	# Proteins	# Unique Peptides	# Peptides	# PSMs	Group Description	Found in Sample: [S29] F29: Sample												#N/A
	FALSE	14	1	1	1	2	[Master Protein] gene001982	High												#N/A
		Checked	Confidence	Annotated Sequence	Modifications	# Protein Groups	# Proteins	# PSMs	Master Protein Accessions	Positions in Proteins	Modifications in Proteins	# Missed Cleavages	Theo. MH+ [Da]	Abundance: F29: Sample	Quan Info	Found in Sample: [S29] F29: Sample	Confidence (by Search Engine): Mascot	Confidence (by Search Engine): Sequest HT	XCorr (by Search Engine): Sequest HT	#N/A	Top Apex RT [min]
		FALSE	High	[K].VSGGSGSYNPTTVK.[I]		1	1	2	gene001982	gene001982 [179-192]		0	1353.66	791893		High	High	High	2.48	#N/A	20.35
FALSE	Master Protein	gene004051	gene004051	5	3	6	3	612	65.5	5.57	99	2.12	3	2	0	2.81205e+06	High	1		choline dehydrogenase [EC:1.1.99.1]
	Checked	Protein Group ID	# Proteins	# Unique Peptides	# Peptides	# PSMs	Group Description	Found in Sample: [S29] F29: Sample												#N/A
	FALSE	10	1	3	3	6	[Master Protein] gene004051	High												#N/A
		Checked	Confidence	Annotated Sequence	Modifications	# Protein Groups	# Proteins	# PSMs	Master Protein Accessions	Positions in Proteins	Modifications in Proteins	# Missed Cleavages	Theo. MH+ [Da]	Abundance: F29: Sample	Quan Info	Found in Sample: [S29] F29: Sample	Confidence (by Search Engine): Mascot	Confidence (by Search Engine): Sequest HT	XCorr (by Search Engine): Sequest HT	#N/A	Top Apex RT [min]
		FALSE	High	[R].SDSATAYLEPAK.[S]		1	1	3	gene004051	gene004051 [212-223]		0	1252.61	1.01385e+06		High	High	High	2.12	#N/A	24.59
		FALSE	High	[K].VIPLSQGR.[L]		1	1	2	gene004051	gene004051 [77-84]		0	869.52	1326723		High	High	Medium	1.2	#N/A	21.19
		FALSE	High	[R].VVDSSIMPITTR.[G]	1xOxidation [M7]	1	1	1	gene004051	gene004051 [575-586]		0	1334.7	471481		High	High	Low	0.77	#N/A	24.76
FALSE	Master Protein	gene010048	gene010048	9	4	11	4	446	48.1	4.96	140	1.97	4	4	0	3.523e+06	High	1		cellulose 1,4-beta-cellobiosidase [EC:3.2.1.91]
	Checked	Protein Group ID	# Proteins	# Unique Peptides	# Peptides	# PSMs	Group Description	Found in Sample: [S29] F29: Sample												#N/A
	FALSE	9	1	4	4	11	[Master Protein] gene010048	High												#N/A
		Checked	Confidence	Annotated Sequence	Modifications	# Protein Groups	# Proteins	# PSMs	Master Protein Accessions	Positions in Proteins	Modifications in Proteins	# Missed Cleavages	Theo. MH+ [Da]	Abundance: F29: Sample	Quan Info	Found in Sample: [S29] F29: Sample	Confidence (by Search Engine): Mascot	Confidence (by Search Engine): Sequest HT	XCorr (by Search Engine): Sequest HT	#N/A	Top Apex RT [min]
		FALSE	High	[K].IEIPGPK.[L]		1	1	4	gene010048	gene010048 [324-330]		0	753.451	1.21093e+06		High	High	Medium	1.55	#N/A	23.65
		FALSE	High	[R].MGNTDFYGK.[G]		1	1	2	gene010048	gene010048 [284-292]		0	1032.45	1.19784e+06		High	High	Medium	1.26	#N/A	22.59
		FALSE	High	[K].TYGASTSGDALTLK.[F]		1	1	2	gene010048	gene010048 [96-109]		0	1384.7	844380		High	High	High	1.97	#N/A	25.72
		FALSE	High	[K].YGTGYCDAQCAR.[D]	2xCarbamidomethyl [C6; C10]	1	1	3	gene010048	gene010048 [183-194]		0	1421.56	269854		High	High	Medium	0.98	#N/A	20.75
FALSE	Master Protein	gene002842	gene002842	4	2	3	2	461	50.1	5	68	1.69	1	2	0	1.73041e+06	High	1		alpha-amylase [EC:3.2.1.1]
	Checked	Protein Group ID	# Proteins	# Unique Peptides	# Peptides	# PSMs	Group Description	Found in Sample: [S29] F29: Sample												#N/A
	FALSE	15	1	2	2	3	[Master Protein] gene002842	High												#N/A
		Checked	Confidence	Annotated Sequence	Modifications	# Protein Groups	# Proteins	# PSMs	Master Protein Accessions	Positions in Proteins	Modifications in Proteins	# Missed Cleavages	Theo. MH+ [Da]	Abundance: F29: Sample	Quan Info	Found in Sample: [S29] F29: Sample	Confidence (by Search Engine): Mascot	Confidence (by Search Engine): Sequest HT	XCorr (by Search Engine): Sequest HT	#N/A	Top Apex RT [min]
		FALSE	Medium	[K].NDLALLK.[N]		1	1	1	gene002842	gene002842 [310-316]		0	786.472	984816		Medium	Low	Medium	0.84	#N/A	25.8
		FALSE	High	[R].SNFNTDAEIYK.[A]		1	1	2	gene002842	gene002842 [354-364]		0	1301.6	745589		High	High	Medium	1.69	#N/A	25.3
FALSE	Master Protein	gene000890	gene000890	3	2	13	2	596	65.2	4.92	105	0	2	2	0	7.69031e+06	High	1
	Checked	Protein Group ID	# Proteins	# Unique Peptides	# Peptides	# PSMs	Group Description	Found in Sample: [S29] F29: Sample												#N/A
	FALSE	16	1	2	2	13	[Master Protein] gene000890	High												#N/A
		Checked	Confidence	Annotated Sequence	Modifications	# Protein Groups	# Proteins	# PSMs	Master Protein Accessions	Positions in Proteins	Modifications in Proteins	# Missed Cleavages	Theo. MH+ [Da]	Abundance: F29: Sample	Quan Info	Found in Sample: [S29] F29: Sample	Confidence (by Search Engine): Mascot	Confidence (by Search Engine): Sequest HT	XCorr (by Search Engine): Sequest HT	#N/A	Top Apex RT [min]
		FALSE	High	[K].AGVNFAR.[E]		1	1	7	gene000890	gene000890 [153-159]		0	734.394	510531		High	High	Medium	1.44	#N/A	20.22
		FALSE	High	[K].GIPYDTGSK.[D]		1	1	6	gene000890	gene000890 [398-406]		0	937.463	7.17978e+06		High	High	Medium	1.46	#N/A	20.61
FALSE	Master Protein	gene009220	gene009220	6	3	6	3	485	52.5	4.91	49	0	2	3	0	3.17546e+06	High	1		glucosylceramidase [EC:3.2.1.45] | glucan endo-1,6-beta-glucosidase [EC:3.2.1.75]
	Checked	Protein Group ID	# Proteins	# Unique Peptides	# Peptides	# PSMs	Group Description	Found in Sample: [S29] F29: Sample												#N/A
	FALSE	5	2	3	3	8	[Master Protein] gene009220	High												#N/A
		Checked	Confidence	Annotated Sequence	Modifications	# Protein Groups	# Proteins	# PSMs	Master Protein Accessions	Positions in Proteins	Modifications in Proteins	# Missed Cleavages	Theo. MH+ [Da]	Abundance: F29: Sample	Quan Info	Found in Sample: [S29] F29: Sample	Confidence (by Search Engine): Mascot	Confidence (by Search Engine): Sequest HT	XCorr (by Search Engine): Sequest HT	#N/A	Top Apex RT [min]
		FALSE	Medium	[K].ILSELK.[GK]		1	2	4	gene009220	gene009220 [160-165]; gene008552 [500-505]		0	702.44	399332		Medium	n/a	Medium	1.03	#N/A	21.06
		FALSE	High	[K].LSPVDAPVSGK.[G]		1	1	2	gene009220	gene009220 [42-52]		0	1069.59	2433014		High	High	Medium	1.42	#N/A	22.49
		FALSE	Medium	[R].QASPQAYVSSSDLK.[Y]		1	1	2	gene009220	gene009220 [26-39]		0	1480.73	343116		Medium	Medium	Medium	1.05	#N/A	30.49
FALSE	Master Protein	gene008176	gene008176	3	1	2	1	385	41.5	4.93	34	0	1	1	0	553510	High	1
	Checked	Protein Group ID	# Proteins	# Unique Peptides	# Peptides	# PSMs	Group Description	Found in Sample: [S29] F29: Sample												#N/A
	FALSE	12	1	1	1	2	[Master Protein] gene008176	High												#N/A
		Checked	Confidence	Annotated Sequence	Modifications	# Protein Groups	# Proteins	# PSMs	Master Protein Accessions	Positions in Proteins	Modifications in Proteins	# Missed Cleavages	Theo. MH+ [Da]	Abundance: F29: Sample	Quan Info	Found in Sample: [S29] F29: Sample	Confidence (by Search Engine): Mascot	Confidence (by Search Engine): Sequest HT	XCorr (by Search Engine): Sequest HT	#N/A	Top Apex RT [min]
		FALSE	High	[K].NNQAAIDAIR.[A]		1	1	2	gene008176	gene008176 [187-196]		0	1085.57	553510		High	High	Medium	1.55	#N/A	22.3
FALSE	Master Protein	gene008397	gene008397	2	1	2	1	507	55.6	5.01	24	0	1	1	0	828947	Medium	1
	Checked	Protein Group ID	# Proteins	# Unique Peptides	# Peptides	# PSMs	Group Description	Found in Sample: [S29] F29: Sample												#N/A
	FALSE	8	1	1	1	2	[Master Protein] gene008397	Medium												#N/A
		Checked	Confidence	Annotated Sequence	Modifications	# Protein Groups	# Proteins	# PSMs	Master Protein Accessions	Positions in Proteins	Modifications in Proteins	# Missed Cleavages	Theo. MH+ [Da]	Abundance: F29: Sample	Quan Info	Found in Sample: [S29] F29: Sample	Confidence (by Search Engine): Mascot	Confidence (by Search Engine): Sequest HT	XCorr (by Search Engine): Sequest HT	#N/A	Top Apex RT [min]
		FALSE	Medium	[R].LTVAPTAEAK.[A]		1	1	2	gene008397	gene008397 [368-377]		0	1000.57	828947		Medium	Medium	Medium	1.02	#N/A	20.55
FALSE	Master Protein	gene002112	gene002112	3	1	2	1	380	42	5.76		0		1	0	592061	Medium	1
	Checked	Protein Group ID	# Proteins	# Unique Peptides	# Peptides	# PSMs	Group Description	Found in Sample: [S29] F29: Sample												#N/A
	FALSE	17	1	1	1	2	[Master Protein] gene002112	Medium												#N/A
		Checked	Confidence	Annotated Sequence	Modifications	# Protein Groups	# Proteins	# PSMs	Master Protein Accessions	Positions in Proteins	Modifications in Proteins	# Missed Cleavages	Theo. MH+ [Da]	Abundance: F29: Sample	Quan Info	Found in Sample: [S29] F29: Sample	Confidence (by Search Engine): Mascot	Confidence (by Search Engine): Sequest HT	XCorr (by Search Engine): Sequest HT	#N/A	Top Apex RT [min]
		FALSE	Medium	[R].EILDEQGVDTK.[S]		1	1	2	gene002112	gene002112 [100-110]		0	1246.62	592061		Medium	Low	Medium	1.42	#N/A	23.72
FALSE	Master Protein	gene004084	gene004084	2	1	1	1	323	35.4	6.6		0		1	0	3.47653e+06	Medium	1		aflatoxin B1 aldehyde reductase
	Checked	Protein Group ID	# Proteins	# Unique Peptides	# Peptides	# PSMs	Group Description	Found in Sample: [S29] F29: Sample												#N/A
	FALSE	13	1	1	1	1	[Master Protein] gene004084	Medium												#N/A
		Checked	Confidence	Annotated Sequence	Modifications	# Protein Groups	# Proteins	# PSMs	Master Protein Accessions	Positions in Proteins	Modifications in Proteins	# Missed Cleavages	Theo. MH+ [Da]	Abundance: F29: Sample	Quan Info	Found in Sample: [S29] F29: Sample	Confidence (by Search Engine): Mascot	Confidence (by Search Engine): Sequest HT	XCorr (by Search Engine): Sequest HT	#N/A	Top Apex RT [min]
		FALSE	Medium	[R].AIDEGFR.[Q]		1	1	1	gene004084	gene004084 [128-134]		0	807.4	3.47653e+06		Medium	Low	Medium	0.89	#N/A	22.61
FALSE	Master Protein Candidate Rejected	gene003527	gene003527	1	1	1	0	435	49	5.78		0		1	0		Not Found	0
FALSE	None	gene008552	gene008552	0	1	2	1	1767	194.5	7.71		0		1	0	399332	Medium	1		Gdp/GTP exchange factor required for growth at low temperatures
	Checked	Protein Group ID	# Proteins	# Unique Peptides	# Peptides	# PSMs	Group Description	Found in Sample: [S29] F29: Sample												#N/A
	FALSE	5	2	3	3	8	[Master Protein] gene009220	High												#N/A
		Checked	Confidence	Annotated Sequence	Modifications	# Protein Groups	# Proteins	# PSMs	Master Protein Accessions	Positions in Proteins	Modifications in Proteins	# Missed Cleavages	Theo. MH+ [Da]	Abundance: F29: Sample	Quan Info	Found in Sample: [S29] F29: Sample	Confidence (by Search Engine): Mascot	Confidence (by Search Engine): Sequest HT	XCorr (by Search Engine): Sequest HT	#N/A	Top Apex RT [min]
		FALSE	Medium	[K].ILSELK.[GK]		1	2	4	gene009220	gene009220 [160-165]; gene008552 [500-505]		0	702.44	399332		Medium	n/a	Medium	1.03	#N/A	21.06
		FALSE	High	[K].LSPVDAPVSGK.[G]		1	1	2	gene009220	gene009220 [42-52]		0	1069.59	2433014		High	High	Medium	1.42	#N/A	22.49
		FALSE	Medium	[R].QASPQAYVSSSDLK.[Y]		1	1	2	gene009220	gene009220 [26-39]		0	1480.73	343116		Medium	Medium	Medium	1.05	#N/A	30.49
FALSE	Master Protein Rejected	gene001370	gene001370	1	1	1	0	658	75.8	7.71		0		1	0		Not Found	0		sterol O-acyltransferase [EC:2.3.1.26]
FALSE	Master Protein	gene010103	gene010103	2	1	1	1	452	47.9	4.88		0		1	0	1752086	Medium	1		mannan endo-1,6-alpha-mannosidase [EC:3.2.1.101]
	Checked	Protein Group ID	# Proteins	# Unique Peptides	# Peptides	# PSMs	Group Description	Found in Sample: [S29] F29: Sample												#N/A
	FALSE	6	1	1	1	1	[Master Protein] gene010103	Medium												#N/A
		Checked	Confidence	Annotated Sequence	Modifications	# Protein Groups	# Proteins	# PSMs	Master Protein Accessions	Positions in Proteins	Modifications in Proteins	# Missed Cleavages	Theo. MH+ [Da]	Abundance: F29: Sample	Quan Info	Found in Sample: [S29] F29: Sample	Confidence (by Search Engine): Mascot	Confidence (by Search Engine): Sequest HT	XCorr (by Search Engine): Sequest HT	#N/A	Top Apex RT [min]
		FALSE	Medium	[R].VTEGGCAGALR.[W]	1xCarbamidomethyl [C6]	1	1	1	gene010103	gene010103 [167-177]		0	1090.53	1752086		Medium	Low	Medium	0.87	#N/A	21.19
FALSE	Master Protein	gene007648	gene007648	2	1	1	1	490	54.1	7.53		0		1	0	2.34254e+06	Medium	1		MFS transporter, ACS family, pantothenate transporter
	Checked	Protein Group ID	# Proteins	# Unique Peptides	# Peptides	# PSMs	Group Description	Found in Sample: [S29] F29: Sample												#N/A
	FALSE	4	1	1	1	1	[Master Protein] gene007648	Medium												#N/A
		Checked	Confidence	Annotated Sequence	Modifications	# Protein Groups	# Proteins	# PSMs	Master Protein Accessions	Positions in Proteins	Modifications in Proteins	# Missed Cleavages	Theo. MH+ [Da]	Abundance: F29: Sample	Quan Info	Found in Sample: [S29] F29: Sample	Confidence (by Search Engine): Mascot	Confidence (by Search Engine): Sequest HT	XCorr (by Search Engine): Sequest HT	#N/A	Top Apex RT [min]
		FALSE	Medium	[R].DKISDALGK.[S]		1	1	1	gene007648	gene007648 [269-277]		1	946.52	2.34254e+06		Medium	Low	Medium	0.96	#N/A	20.54
FALSE	Master Protein	gene006272	gene006272	14	1	1	1	74	8.5	9.99		0		1	0	2.18224e+06	Medium	1
	Checked	Protein Group ID	# Proteins	# Unique Peptides	# Peptides	# PSMs	Group Description	Found in Sample: [S29] F29: Sample												#N/A
	FALSE	3	1	1	1	1	[Master Protein] gene006272	Medium												#N/A
		Checked	Confidence	Annotated Sequence	Modifications	# Protein Groups	# Proteins	# PSMs	Master Protein Accessions	Positions in Proteins	Modifications in Proteins	# Missed Cleavages	Theo. MH+ [Da]	Abundance: F29: Sample	Quan Info	Found in Sample: [S29] F29: Sample	Confidence (by Search Engine): Mascot	Confidence (by Search Engine): Sequest HT	XCorr (by Search Engine): Sequest HT	#N/A	Top Apex RT [min]
		FALSE	Medium	[K].YQAVIDDAGR.[G]		1	1	1	gene006272	gene006272 [12-21]		0	1107.54	2.18224e+06		Medium	n/a	Medium	0.84	#N/A	21.24
FALSE	Master Protein Rejected	gene007067	gene007067	3	1	2	0	207	21	4.5		0		1	0		Not Found	0
FALSE	Master Protein	gene001750	gene001750	2	1	2	1	530	56.9	6.09		0		1	0	40943292	Medium	1		T-complex protein 1 subunit beta
	Checked	Protein Group ID	# Proteins	# Unique Peptides	# Peptides	# PSMs	Group Description	Found in Sample: [S29] F29: Sample												#N/A
	FALSE	18	1	1	1	2	[Master Protein] gene001750	Medium												#N/A
		Checked	Confidence	Annotated Sequence	Modifications	# Protein Groups	# Proteins	# PSMs	Master Protein Accessions	Positions in Proteins	Modifications in Proteins	# Missed Cleavages	Theo. MH+ [Da]	Abundance: F29: Sample	Quan Info	Found in Sample: [S29] F29: Sample	Confidence (by Search Engine): Mascot	Confidence (by Search Engine): Sequest HT	XCorr (by Search Engine): Sequest HT	#N/A	Top Apex RT [min]
		FALSE	Medium	[K].LAVDAVLR.[L]		1	1	2	gene001750	gene001750 [179-186]		0	856.525	40943292		Medium	Low	Medium	1	#N/A	23.74
FALSE	Master Protein	gene010331	gene010331	1	1	1	1	729	81.3	6.04		0		1	0	40943292	Medium	1		DNA mismatch repair protein MLH1
	Checked	Protein Group ID	# Proteins	# Unique Peptides	# Peptides	# PSMs	Group Description	Found in Sample: [S29] F29: Sample
	FALSE	1	1	1	1	1	[Master Protein] gene010331	Medium
		Checked	Confidence	Annotated Sequence	Modifications	# Protein Groups	# Proteins	# PSMs	Master Protein Accessions	Positions in Proteins	Modifications in Proteins	# Missed Cleavages	Theo. MH+ [Da]	Abundance: F29: Sample	Quan Info	Found in Sample: [S29] F29: Sample	Confidence (by Search Engine): Mascot	Confidence (by Search Engine): Sequest HT	XCorr (by Search Engine): Sequest HT	Ions Score (by Search Engine): Mascot	Top Apex RT [min]
		FALSE	Medium	[R].LAAIQGGVK.[L]		1	1	1	gene010331	gene010331 [510-518]		0	856.525	40943292		Medium	Low	Medium	0.84	12	23.74

## Sheet: Cel7
Checked	Master	Accession	Description	Coverage [%]	# Peptides	# PSMs	# Unique Peptides	# AAs	MW [kDa]	calc. pI	Score Mascot: Mascot	Score Sequest HT: Sequest HT	# Peptides (by Search Engine): Mascot	# Peptides (by Search Engine): Sequest HT	# Razor Peptides	Abundance: F34: Sample	Found in Sample: [S34] F34: Sample	# Protein Groups	Modifications	KO annotation
FALSE	Master Protein	gene004812	gene004812	20	5	47	5	351	38.7	4.79	1026	40.49	5	5	0	2.79191e+07	High	1		endo-1,4-beta-xylanase [EC:3.2.1.8]
	Checked	Protein Group ID	# Proteins	# Unique Peptides	# Peptides	# PSMs	Group Description	Found in Sample: [S34] F34: Sample
	FALSE	1	1	5	5	47	[Master Protein] gene004812	High
		Checked	Confidence	Annotated Sequence	Modifications	# Protein Groups	# Proteins	# PSMs	Master Protein Accessions	Positions in Proteins	Modifications in Proteins	# Missed Cleavages	Theo. MH+ [Da]	Abundance: F34: Sample	Quan Info	Found in Sample: [S34] F34: Sample	Confidence (by Search Engine): Mascot	Confidence (by Search Engine): Sequest HT	XCorr (by Search Engine): Sequest HT	Ions Score (by Search Engine): Mascot	Top Apex RT [min]
		FALSE	High	[R].AGLEAAYPQYDAIIR.[D]		1	1	4	gene004812	gene004812 [47-61]		0	1650.85	1.45999e+06		High	High	High	1.94	37	35.7
		FALSE	High	[R].DTSEFGQTTPTNGQK.[W]		1	1	4	gene004812	gene004812 [62-76]		0	1610.73	3.08275e+06		High	High	High	2.65	42	24.54
		FALSE	High	[K].LAFSTAAEIDPSAK.[L]		1	1	10	gene004812	gene004812 [182-195]		0	1420.73	7.56407e+06		High	High	High	2.61	82	33.74
		FALSE	High	[K].LYYNDYNLESPGAK.[S]		1	1	8	gene004812	gene004812 [196-209]		0	1646.77	6.04818e+06		High	High	High	2.27	90	33.06
		FALSE	High	[K].YFGAATDSPGQR.[E]		1	1	21	gene004812	gene004812 [33-44]		0	1269.59	9764150		High	High	High	2.68	75	28.08
