# Supplementary material for: From simple and specific zymographic detections to the annotation of a fungus Daldinia caldariorum D263 that encodes a wide range of highly bioactive cellulolytic enzymes
Source: Biotechnol Biofuels. 2021 May 21;14:120. doi: 10.1186/s13068-021-01959-1 (PMC8140500; doi:10.1186/s13068-021-01959-1)
Supplement: Supplementary file 5 — Additional file 5: Table S4. Identified D263 proteins from the CMCase activity bands Endo1–Endo4. [file 13068_2021_1959_MOESM5_ESM.xlsx]

## Sheet: Endo1
Checked	Master	Accession	Description	Coverage [%]	# Peptides	# PSMs	# Unique Peptides	# AAs	MW [kDa]	calc. pI	Score Mascot: Mascot	Score Sequest HT: Sequest HT	# Peptides (by Search Engine): Mascot	# Peptides (by Search Engine): Sequest HT	# Razor Peptides	Abundance: F30: Sample	Found in Sample: [S30] F30: Sample	# Protein Groups	Modifications	KO annotation
FALSE	Master Protein	gene010048	gene010048	21	7	82	7	446	48.1	4.96	1410	46.69	6	7	0	9.7686e+07	High	1		cellulose 1,4-beta-cellobiosidase [EC:3.2.1.91]
	Checked	Protein Group ID	# Proteins	# Unique Peptides	# Peptides	# PSMs	Group Description	Found in Sample: [S30] F30: Sample												#N/A
	FALSE	13	1	7	7	82	[Master Protein] gene010048	High												#N/A
		Checked	Confidence	Annotated Sequence	Modifications	# Protein Groups	# Proteins	# PSMs	Master Protein Accessions	Positions in Proteins	Modifications in Proteins	# Missed Cleavages	Theo. MH+ [Da]	Abundance: F30: Sample	Quan Info	Found in Sample: [S30] F30: Sample	Confidence (by Search Engine): Mascot	Confidence (by Search Engine): Sequest HT	XCorr (by Search Engine): Sequest HT	#N/A	Top Apex RT [min]
		FALSE	Medium	[K].AGQPGGDRGDCAPDSGVPSDVESSIPNAK.[V]	1xCarbamidomethyl [C11]	1	1	2	gene010048	gene010048 [401-429]		1	2840.28	946673		Medium	Low	Medium	1.43	#N/A	30.41
		FALSE	High	[K].CAVEGADYSK.[T]	1xCarbamidomethyl [C1]	1	1	11	gene010048	gene010048 [86-95]		0	1099.47	2.39044e+06		High	High	High	2.56	#N/A	19.37
		FALSE	High	[K].IEIPGPK.[L]		1	1	6	gene010048	gene010048 [324-330]		0	753.451	11717806		High	High	Medium	1.1	#N/A	27.36
		FALSE	High	[R].MGNTDFYGK.[G]		1	1	11	gene010048	gene010048 [284-292]		0	1032.45	15064038		High	High	Medium	1.74	#N/A	25.45
		FALSE	High	[R].MGNTDFYGK.[G]	1xOxidation [M1]	1	1	20	gene010048	gene010048 [284-292]		0	1048.44	2.4458e+07		High	High	High	2.16	#N/A	20.56
		FALSE	High	[K].TYGASTSGDALTLK.[F]		1	1	9	gene010048	gene010048 [96-109]		0	1384.7	34255148		High	High	High	1.99	#N/A	28.69
		FALSE	High	[K].WTSQCSSASDCASK.[C]	2xCarbamidomethyl [C5; C11]	1	1	2	gene010048	gene010048 [72-85]		0	1574.62	383340		High	High	Medium	1.71	#N/A	19.12
		FALSE	High	[K].YGTGYCDAQCAR.[D]	2xCarbamidomethyl [C6; C10]	1	1	21	gene010048	gene010048 [183-194]		0	1421.56	8.47057e+06		High	High	High	3.03	#N/A	22.23
FALSE	Master Protein	gene009490	gene009490	3	1	15	1	477	50.7	5.43	382	14.54	1	1	0	3.75557e+06	High	1
	Checked	Protein Group ID	# Proteins	# Unique Peptides	# Peptides	# PSMs	Group Description	Found in Sample: [S30] F30: Sample												#N/A
	FALSE	20	1	1	1	15	[Master Protein] gene009490	High												#N/A
		Checked	Confidence	Annotated Sequence	Modifications	# Protein Groups	# Proteins	# PSMs	Master Protein Accessions	Positions in Proteins	Modifications in Proteins	# Missed Cleavages	Theo. MH+ [Da]	Abundance: F30: Sample	Quan Info	Found in Sample: [S30] F30: Sample	Confidence (by Search Engine): Mascot	Confidence (by Search Engine): Sequest HT	XCorr (by Search Engine): Sequest HT	#N/A	Top Apex RT [min]
		FALSE	High	[R].SVASGSSAFPNR.[N]		1	1	15	gene009490	gene009490 [381-392]		0	1179.58	3.75557e+06		High	High	High	2.84	#N/A	23.83
FALSE	Master Protein	gene006394	gene006394	9	4	41	4	455	49.4	5.27	437	11.12	3	4	0	1.64167e+07	High	1		cellulose 1,4-beta-cellobiosidase [EC:3.2.1.91]
	Checked	Protein Group ID	# Proteins	# Unique Peptides	# Peptides	# PSMs	Group Description	Found in Sample: [S30] F30: Sample												#N/A
	FALSE	1	1	4	4	41	[Master Protein] gene006394	High												#N/A
		Checked	Confidence	Annotated Sequence	Modifications	# Protein Groups	# Proteins	# PSMs	Master Protein Accessions	Positions in Proteins	Modifications in Proteins	# Missed Cleavages	Theo. MH+ [Da]	Abundance: F30: Sample	Quan Info	Found in Sample: [S30] F30: Sample	Confidence (by Search Engine): Mascot	Confidence (by Search Engine): Sequest HT	XCorr (by Search Engine): Sequest HT	#N/A	Top Apex RT [min]
		FALSE	High	[K].ANSEGWVPSK.[T]		1	1	6	gene006394	gene006394 [207-216]		0	1074.52	5.00351e+06		High	High	Medium	1.52	#N/A	25.43
		FALSE	Medium	[R].GECDVDGSKPEQVR.[E]	1xCarbamidomethyl [C3]	1	1	1	gene006394	gene006394 [418-431]		0	1575.71	682570		Medium	n/a	Medium	1.19	#N/A	23.6
		FALSE	High	[K].VTYSNIK.[F]		1	1	20	gene006394	gene006394 [439-445]		0	824.451	8.62333e+06		High	High	Medium	1.53	#N/A	19.36
		FALSE	High	[K].YGTGYCDSQCAR.[D]	2xCarbamidomethyl [C6; C10]	1	1	14	gene006394	gene006394 [187-198]		0	1437.55	2107291		High	High	High	2.85	#N/A	20.32
FALSE	Master Protein	gene006653	gene006653	9	4	21	4	539	57.4	5.1	227	11.1	2	4	0	5.87857e+06	High	1		1,3-beta-glucanosyltransferase GAS1 [EC:2.4.1.-]
	Checked	Protein Group ID	# Proteins	# Unique Peptides	# Peptides	# PSMs	Group Description	Found in Sample: [S30] F30: Sample												#N/A
	FALSE	18	1	4	4	21	[Master Protein] gene006653	High												#N/A
		Checked	Confidence	Annotated Sequence	Modifications	# Protein Groups	# Proteins	# PSMs	Master Protein Accessions	Positions in Proteins	Modifications in Proteins	# Missed Cleavages	Theo. MH+ [Da]	Abundance: F30: Sample	Quan Info	Found in Sample: [S30] F30: Sample	Confidence (by Search Engine): Mascot	Confidence (by Search Engine): Sequest HT	XCorr (by Search Engine): Sequest HT	#N/A	Top Apex RT [min]
		FALSE	High	[K].GVAYQQEAGGGPGGSTDSK.[N]		1	1	9	gene006653	gene006653 [42-60]		0	1765.8	670987		High	High	High	2.74	#N/A	21.45
		FALSE	Medium	[K].LGVNTIR.[T]		1	1	3	gene006653	gene006653 [83-89]		0	772.468	1.8582e+06		Medium	Low	Medium	1.19	#N/A	25.72
		FALSE	Medium	[K].SSFTESGYDVQVK.[F]		1	1	1	gene006653	gene006653 [239-251]		0	1446.67	1.06289e+06		Medium	Low	Medium	1.68	#N/A	29.02
		FALSE	High	[R].TYAIDPK.[A]		1	1	8	gene006653	gene006653 [90-96]		0	807.425	2.28649e+06		High	High	Medium	1.22	#N/A	22.98
FALSE	Master Protein	gene004474	gene004474	2	1	11	1	761	82	5.38	281	6.31	1	1	0	3.2688e+06	High	1		neutral ceramidase [EC:3.5.1.23]
	Checked	Protein Group ID	# Proteins	# Unique Peptides	# Peptides	# PSMs	Group Description	Found in Sample: [S30] F30: Sample												#N/A
	FALSE	22	1	1	1	11	[Master Protein] gene004474	High												#N/A
		Checked	Confidence	Annotated Sequence	Modifications	# Protein Groups	# Proteins	# PSMs	Master Protein Accessions	Positions in Proteins	Modifications in Proteins	# Missed Cleavages	Theo. MH+ [Da]	Abundance: F30: Sample	Quan Info	Found in Sample: [S30] F30: Sample	Confidence (by Search Engine): Mascot	Confidence (by Search Engine): Sequest HT	XCorr (by Search Engine): Sequest HT	#N/A	Top Apex RT [min]
		FALSE	High	[K].AASTDIVDTEPK.[V]		1	1	11	gene004474	gene004474 [542-553]		0	1246.62	3.2688e+06		High	High	High	2.25	#N/A	23.84
FALSE	Master Protein	gene003354	gene003354	2	1	10	1	578	63.3	4.78	147	5.32	1	1	0	2.57958e+06	High	1
	Checked	Protein Group ID	# Proteins	# Unique Peptides	# Peptides	# PSMs	Group Description	Found in Sample: [S30] F30: Sample												#N/A
	FALSE	14	1	1	1	10	[Master Protein] gene003354	High												#N/A
		Checked	Confidence	Annotated Sequence	Modifications	# Protein Groups	# Proteins	# PSMs	Master Protein Accessions	Positions in Proteins	Modifications in Proteins	# Missed Cleavages	Theo. MH+ [Da]	Abundance: F30: Sample	Quan Info	Found in Sample: [S30] F30: Sample	Confidence (by Search Engine): Mascot	Confidence (by Search Engine): Sequest HT	XCorr (by Search Engine): Sequest HT	#N/A	Top Apex RT [min]
		FALSE	High	[R].YLPETAAGGSVTK.[I]		1	1	10	gene003354	gene003354 [185-197]		0	1293.67	2.57958e+06		High	High	Medium	1.85	#N/A	25.58
FALSE	Master Protein	gene006989	gene006989	3	2	7	2	707	78.2	5.33	94	2.68	2	2	0	2.42428e+06	High	1		dipeptidyl-peptidase III [EC:3.4.14.4]
	Checked	Protein Group ID	# Proteins	# Unique Peptides	# Peptides	# PSMs	Group Description	Found in Sample: [S30] F30: Sample												#N/A
	FALSE	9	1	2	2	7	[Master Protein] gene006989	High												#N/A
		Checked	Confidence	Annotated Sequence	Modifications	# Protein Groups	# Proteins	# PSMs	Master Protein Accessions	Positions in Proteins	Modifications in Proteins	# Missed Cleavages	Theo. MH+ [Da]	Abundance: F30: Sample	Quan Info	Found in Sample: [S30] F30: Sample	Confidence (by Search Engine): Mascot	Confidence (by Search Engine): Sequest HT	XCorr (by Search Engine): Sequest HT	#N/A	Top Apex RT [min]
		FALSE	High	[K].GAAENADNDIQR.[K]		1	1	5	gene006989	gene006989 [263-274]		0	1273.58	818710		High	High	High	2.68	#N/A	19.07
		FALSE	Medium	[K].NVSLGNVMSAK.[A]	1xOxidation [M8]	1	1	2	gene006989	gene006989 [405-415]		0	1135.58	1.60557e+06		Medium	Medium	Medium	1.05	#N/A	24.82
FALSE	Master Protein	gene007118	gene007118	3	2	22	2	593	63.9	4.97	152	1.65	2	2	0	1.24022e+07	High	1
	Checked	Protein Group ID	# Proteins	# Unique Peptides	# Peptides	# PSMs	Group Description	Found in Sample: [S30] F30: Sample												#N/A
	FALSE	17	1	2	2	22	[Master Protein] gene007118	High												#N/A
		Checked	Confidence	Annotated Sequence	Modifications	# Protein Groups	# Proteins	# PSMs	Master Protein Accessions	Positions in Proteins	Modifications in Proteins	# Missed Cleavages	Theo. MH+ [Da]	Abundance: F30: Sample	Quan Info	Found in Sample: [S30] F30: Sample	Confidence (by Search Engine): Mascot	Confidence (by Search Engine): Sequest HT	XCorr (by Search Engine): Sequest HT	#N/A	Top Apex RT [min]
		FALSE	Medium	[R].DVSERVPQ.[-]		1	1	4	gene007118	gene007118 [586-593]		1	929.469	3.47278e+06		Medium	Medium	Medium	1.65	#N/A	20.09
		FALSE	High	[R].YATPPVGK.[L]		1	1	18	gene007118	gene007118 [58-65]		0	832.456	8.92941e+06		High	High	Medium	1.48	#N/A	20.02
FALSE	Master Protein	gene003499	gene003499	3	2	11	2	597	64.7	5.29	61	0	2	2	0	9.81218e+06	High	1		choline dehydrogenase [EC:1.1.99.1]
	Checked	Protein Group ID	# Proteins	# Unique Peptides	# Peptides	# PSMs	Group Description	Found in Sample: [S30] F30: Sample												#N/A
	FALSE	3	1	2	2	11	[Master Protein] gene003499	High												#N/A
		Checked	Confidence	Annotated Sequence	Modifications	# Protein Groups	# Proteins	# PSMs	Master Protein Accessions	Positions in Proteins	Modifications in Proteins	# Missed Cleavages	Theo. MH+ [Da]	Abundance: F30: Sample	Quan Info	Found in Sample: [S30] F30: Sample	Confidence (by Search Engine): Mascot	Confidence (by Search Engine): Sequest HT	XCorr (by Search Engine): Sequest HT	#N/A	Top Apex RT [min]
		FALSE	Medium	[K].DLPGVGEK.[L]		1	1	5	gene003499	gene003499 [364-371]		0	814.431	3.38431e+06		Medium	Medium	Medium	1.09	#N/A	22.35
		FALSE	High	[R].VGTNTYIR.[A]		1	1	6	gene003499	gene003499 [256-263]		0	923.495	6.42787e+06		High	High	Medium	1.47	#N/A	23.83
FALSE	Master Protein	gene009718	gene009718	5	2	10	2	413	45.6	4.83	57	0	1	2	0	11787865	High	1		mannan endo-1,4-beta-mannosidase [EC:3.2.1.78]
	Checked	Protein Group ID	# Proteins	# Unique Peptides	# Peptides	# PSMs	Group Description	Found in Sample: [S30] F30: Sample												#N/A
	FALSE	21	1	2	2	10	[Master Protein] gene009718	High												#N/A
		Checked	Confidence	Annotated Sequence	Modifications	# Protein Groups	# Proteins	# PSMs	Master Protein Accessions	Positions in Proteins	Modifications in Proteins	# Missed Cleavages	Theo. MH+ [Da]	Abundance: F30: Sample	Quan Info	Found in Sample: [S30] F30: Sample	Confidence (by Search Engine): Mascot	Confidence (by Search Engine): Sequest HT	XCorr (by Search Engine): Sequest HT	#N/A	Top Apex RT [min]
		FALSE	High	[R].AVPEGFVTVK.[G]		1	1	9	gene009718	gene009718 [34-43]		0	1046.59	10529432		High	High	Medium	1.43	#N/A	30.35
		FALSE	Medium	[R].LEVEGGWQK.[I]		1	1	1	gene009718	gene009718 [353-361]		0	1045.53	1258433		Medium	Low	Medium	0.89	#N/A	27.98
FALSE	Master Protein	gene003003	gene003003	1	1	3	1	1158	123.6	4.94	35	0	1	1	0	947983	High	1
	Checked	Protein Group ID	# Proteins	# Unique Peptides	# Peptides	# PSMs	Group Description	Found in Sample: [S30] F30: Sample												#N/A
	FALSE	4	1	1	1	3	[Master Protein] gene003003	High												#N/A
		Checked	Confidence	Annotated Sequence	Modifications	# Protein Groups	# Proteins	# PSMs	Master Protein Accessions	Positions in Proteins	Modifications in Proteins	# Missed Cleavages	Theo. MH+ [Da]	Abundance: F30: Sample	Quan Info	Found in Sample: [S30] F30: Sample	Confidence (by Search Engine): Mascot	Confidence (by Search Engine): Sequest HT	XCorr (by Search Engine): Sequest HT	#N/A	Top Apex RT [min]
		FALSE	High	[K].TLPNMPGAVNDDLGGR.[T]	1xOxidation [M5]	1	1	3	gene003003	gene003003 [863-878]		0	1642.79	947983		High	High	Medium	0.92	#N/A	28.05
FALSE	Master Protein	gene002352	gene002352	1	1	3	1	766	86.1	6.6	34	0	1	1	0	483280	High	1		5-methyltetrahydropteroyltriglutamate--homocysteine methyltransferase [EC:2.1.1.14]
	Checked	Protein Group ID	# Proteins	# Unique Peptides	# Peptides	# PSMs	Group Description	Found in Sample: [S30] F30: Sample												#N/A
	FALSE	16	1	1	1	3	[Master Protein] gene002352	High												#N/A
		Checked	Confidence	Annotated Sequence	Modifications	# Protein Groups	# Proteins	# PSMs	Master Protein Accessions	Positions in Proteins	Modifications in Proteins	# Missed Cleavages	Theo. MH+ [Da]	Abundance: F30: Sample	Quan Info	Found in Sample: [S30] F30: Sample	Confidence (by Search Engine): Mascot	Confidence (by Search Engine): Sequest HT	XCorr (by Search Engine): Sequest HT	#N/A	Top Apex RT [min]
		FALSE	High	[K].AVTEGPASVR.[E]		1	1	3	gene002352	gene002352 [368-377]		0	986.527	483280		High	High	Medium	1.15	#N/A	19.33
FALSE	Master Protein	gene009360	gene009360	2	1	9	1	442	47.8	5.87	28	0	1	1	0	460852	High	1		formamidase [EC:3.5.1.49]
	Checked	Protein Group ID	# Proteins	# Unique Peptides	# Peptides	# PSMs	Group Description	Found in Sample: [S30] F30: Sample												#N/A
	FALSE	5	1	1	1	9	[Master Protein] gene009360	High												#N/A
		Checked	Confidence	Annotated Sequence	Modifications	# Protein Groups	# Proteins	# PSMs	Master Protein Accessions	Positions in Proteins	Modifications in Proteins	# Missed Cleavages	Theo. MH+ [Da]	Abundance: F30: Sample	Quan Info	Found in Sample: [S30] F30: Sample	Confidence (by Search Engine): Mascot	Confidence (by Search Engine): Sequest HT	XCorr (by Search Engine): Sequest HT	#N/A	Top Apex RT [min]
		FALSE	High	[R].DVALPPESK.[S]		1	1	9	gene009360	gene009360 [187-195]		0	955.509	460852		High	High	Medium	1.2	#N/A	23.8
FALSE	Master Protein	gene001012	gene001012	2	1	2	1	673	72.7	4.75	25	0	1	1	0	539907	High	1
	Checked	Protein Group ID	# Proteins	# Unique Peptides	# Peptides	# PSMs	Group Description	Found in Sample: [S30] F30: Sample												#N/A
	FALSE	6	1	1	1	2	[Master Protein] gene001012	High												#N/A
		Checked	Confidence	Annotated Sequence	Modifications	# Protein Groups	# Proteins	# PSMs	Master Protein Accessions	Positions in Proteins	Modifications in Proteins	# Missed Cleavages	Theo. MH+ [Da]	Abundance: F30: Sample	Quan Info	Found in Sample: [S30] F30: Sample	Confidence (by Search Engine): Mascot	Confidence (by Search Engine): Sequest HT	XCorr (by Search Engine): Sequest HT	#N/A	Top Apex RT [min]
		FALSE	High	[R].TSTAEPTSYGIR.[W]		1	1	2	gene001012	gene001012 [177-188]		0	1282.63	539907		High	High	Medium	1.04	#N/A	25.51
FALSE	Master Protein	gene001564	gene001564	2	1	2	1	433	45	5.43	23	0	1	1	0	148670	High	1
	Checked	Protein Group ID	# Proteins	# Unique Peptides	# Peptides	# PSMs	Group Description	Found in Sample: [S30] F30: Sample												#N/A
	FALSE	10	1	1	1	2	[Master Protein] gene001564	High												#N/A
		Checked	Confidence	Annotated Sequence	Modifications	# Protein Groups	# Proteins	# PSMs	Master Protein Accessions	Positions in Proteins	Modifications in Proteins	# Missed Cleavages	Theo. MH+ [Da]	Abundance: F30: Sample	Quan Info	Found in Sample: [S30] F30: Sample	Confidence (by Search Engine): Mascot	Confidence (by Search Engine): Sequest HT	XCorr (by Search Engine): Sequest HT	#N/A	Top Apex RT [min]
		FALSE	High	[R].IAAALNR.[S]		1	1	2	gene001564	gene001564 [300-306]		0	728.441	148670		High	High	Medium	0.84	#N/A	19.23
FALSE	Master Protein	gene006557	gene006557	3	1	4	1	548	60.7	4.79	23	0	1	1	0	966803	Medium	1
	Checked	Protein Group ID	# Proteins	# Unique Peptides	# Peptides	# PSMs	Group Description	Found in Sample: [S30] F30: Sample												#N/A
	FALSE	19	1	1	1	4	[Master Protein] gene006557	Medium												#N/A
		Checked	Confidence	Annotated Sequence	Modifications	# Protein Groups	# Proteins	# PSMs	Master Protein Accessions	Positions in Proteins	Modifications in Proteins	# Missed Cleavages	Theo. MH+ [Da]	Abundance: F30: Sample	Quan Info	Found in Sample: [S30] F30: Sample	Confidence (by Search Engine): Mascot	Confidence (by Search Engine): Sequest HT	XCorr (by Search Engine): Sequest HT	#N/A	Top Apex RT [min]
		FALSE	Medium	[K].VSSDEVLYPATEASR.[E]		1	1	4	gene006557	gene006557 [314-328]		0	1623.79	966803		Medium	Medium	Medium	1.47	#N/A	29.51
FALSE	Master Protein	gene006755	gene006755	3	1	2	1	406	46.7	8.97	21	0	1	1	0	323406	Medium	1		glutathionyl-hydroquinone reductase [EC:1.8.5.7]
	Checked	Protein Group ID	# Proteins	# Unique Peptides	# Peptides	# PSMs	Group Description	Found in Sample: [S30] F30: Sample												#N/A
	FALSE	8	1	1	1	2	[Master Protein] gene006755	Medium												#N/A
		Checked	Confidence	Annotated Sequence	Modifications	# Protein Groups	# Proteins	# PSMs	Master Protein Accessions	Positions in Proteins	Modifications in Proteins	# Missed Cleavages	Theo. MH+ [Da]	Abundance: F30: Sample	Quan Info	Found in Sample: [S30] F30: Sample	Confidence (by Search Engine): Mascot	Confidence (by Search Engine): Sequest HT	XCorr (by Search Engine): Sequest HT	#N/A	Top Apex RT [min]
		FALSE	Medium	[K].SGFATTQDAYER.[N]		1	1	2	gene006755	gene006755 [265-276]		0	1345.6	323406		Medium	Medium	Medium	0.99	#N/A	25.95
FALSE	Master Protein	gene007158	gene007158	4	1	1	1	293	32.3	5.1		0		1	0	835750	Medium	1
	Checked	Protein Group ID	# Proteins	# Unique Peptides	# Peptides	# PSMs	Group Description	Found in Sample: [S30] F30: Sample												#N/A
	FALSE	12	1	1	1	1	[Master Protein] gene007158	Medium												#N/A
		Checked	Confidence	Annotated Sequence	Modifications	# Protein Groups	# Proteins	# PSMs	Master Protein Accessions	Positions in Proteins	Modifications in Proteins	# Missed Cleavages	Theo. MH+ [Da]	Abundance: F30: Sample	Quan Info	Found in Sample: [S30] F30: Sample	Confidence (by Search Engine): Mascot	Confidence (by Search Engine): Sequest HT	XCorr (by Search Engine): Sequest HT	#N/A	Top Apex RT [min]
		FALSE	Medium	[K].EENSAEAARQK.[R]		1	1	1	gene007158	gene007158 [165-175]		1	1232.59	835750		Medium	n/a	Medium	0.8	#N/A	19.62
FALSE	Master Protein	gene009246	gene009246	1	1	1	1	665	71.8	5.1		0		1	0	144875	Medium	1
	Checked	Protein Group ID	# Proteins	# Unique Peptides	# Peptides	# PSMs	Group Description	Found in Sample: [S30] F30: Sample												#N/A
	FALSE	11	1	1	1	1	[Master Protein] gene009246	Medium												#N/A
		Checked	Confidence	Annotated Sequence	Modifications	# Protein Groups	# Proteins	# PSMs	Master Protein Accessions	Positions in Proteins	Modifications in Proteins	# Missed Cleavages	Theo. MH+ [Da]	Abundance: F30: Sample	Quan Info	Found in Sample: [S30] F30: Sample	Confidence (by Search Engine): Mascot	Confidence (by Search Engine): Sequest HT	XCorr (by Search Engine): Sequest HT	#N/A	Top Apex RT [min]
		FALSE	Medium	[R].TSWSDPSR.[K]		1	1	1	gene009246	gene009246 [50-57]		0	935.422	144875		Medium	Low	Medium	0.87	#N/A	20.74
FALSE	Master Protein	gene001944	gene001944	7	1	1	1	263	28	5		0		1	0	340463	Medium	1		carboxymethylenebutenolidase [EC:3.1.1.45]
	Checked	Protein Group ID	# Proteins	# Unique Peptides	# Peptides	# PSMs	Group Description	Found in Sample: [S30] F30: Sample												#N/A
	FALSE	2	1	1	1	1	[Master Protein] gene001944	Medium												#N/A
		Checked	Confidence	Annotated Sequence	Modifications	# Protein Groups	# Proteins	# PSMs	Master Protein Accessions	Positions in Proteins	Modifications in Proteins	# Missed Cleavages	Theo. MH+ [Da]	Abundance: F30: Sample	Quan Info	Found in Sample: [S30] F30: Sample	Confidence (by Search Engine): Mascot	Confidence (by Search Engine): Sequest HT	XCorr (by Search Engine): Sequest HT	#N/A	Top Apex RT [min]
		FALSE	Medium	[K].GPASIAAADADDLTPAAR.[R]		1	1	1	gene001944	gene001944 [189-206]		0	1682.83	340463		Medium	Low	Medium	0.98	#N/A	31.13
FALSE	Master Protein	gene007375	gene007375	1	1	1	1	484	55	6.11		0		1	0	910313	Medium	1
	Checked	Protein Group ID	# Proteins	# Unique Peptides	# Peptides	# PSMs	Group Description	Found in Sample: [S30] F30: Sample												#N/A
	FALSE	15	1	1	1	1	[Master Protein] gene007375	Medium												#N/A
		Checked	Confidence	Annotated Sequence	Modifications	# Protein Groups	# Proteins	# PSMs	Master Protein Accessions	Positions in Proteins	Modifications in Proteins	# Missed Cleavages	Theo. MH+ [Da]	Abundance: F30: Sample	Quan Info	Found in Sample: [S30] F30: Sample	Confidence (by Search Engine): Mascot	Confidence (by Search Engine): Sequest HT	XCorr (by Search Engine): Sequest HT	#N/A	Top Apex RT [min]
		FALSE	Medium	[R].LAQYVR.[Q]		1	1	1	gene007375	gene007375 [351-356]		0	749.43	910313		Medium	n/a	Medium	0.82	#N/A	23.84
FALSE	Master Protein	gene001750	gene001750	2	1	1	1	530	56.9	6.09		0		1	0	28652782	Medium	1		T-complex protein 1 subunit beta
	Checked	Protein Group ID	# Proteins	# Unique Peptides	# Peptides	# PSMs	Group Description	Found in Sample: [S30] F30: Sample												#N/A
	FALSE	23	1	1	1	1	[Master Protein] gene001750	Medium												#N/A
		Checked	Confidence	Annotated Sequence	Modifications	# Protein Groups	# Proteins	# PSMs	Master Protein Accessions	Positions in Proteins	Modifications in Proteins	# Missed Cleavages	Theo. MH+ [Da]	Abundance: F30: Sample	Quan Info	Found in Sample: [S30] F30: Sample	Confidence (by Search Engine): Mascot	Confidence (by Search Engine): Sequest HT	XCorr (by Search Engine): Sequest HT	#N/A	Top Apex RT [min]
		FALSE	Medium	[K].LAVDAVLR.[L]		1	1	1	gene001750	gene001750 [179-186]		0	856.525	28652782		Medium	Low	Medium	0.83	#N/A	27.65
FALSE	Master Protein	gene001355	gene001355	3	1	1	1	422	46.2	6.11	29		1		0	938005	High	1
	Checked	Protein Group ID	# Proteins	# Unique Peptides	# Peptides	# PSMs	Group Description	Found in Sample: [S30] F30: Sample												#N/A
	FALSE	7	1	1	1	1	[Master Protein] gene001355	High												#N/A
		Checked	Confidence	Annotated Sequence	Modifications	# Protein Groups	# Proteins	# PSMs	Master Protein Accessions	Positions in Proteins	Modifications in Proteins	# Missed Cleavages	Theo. MH+ [Da]	Abundance: F30: Sample	Quan Info	Found in Sample: [S30] F30: Sample	Confidence (by Search Engine): Mascot	Confidence (by Search Engine): Sequest HT	XCorr (by Search Engine): Sequest HT	#N/A	Top Apex RT [min]
		FALSE	High	[M].GLSEAAIGELR.[S]		1	1	1	gene001355	gene001355 [2-12]		0	1115.61	938005		High	High	n/a		#N/A	31.74
Table S4. Identified D263 proteins from the CMCase activity bands Endo1 – Endo4.

## Sheet: Endo2
Checked	Master	Accession	Description	Coverage [%]	# Peptides	# PSMs	# Unique Peptides	# AAs	MW [kDa]	calc. pI	Score Mascot: Mascot	Score Sequest HT: Sequest HT	# Peptides (by Search Engine): Mascot	# Peptides (by Search Engine): Sequest HT	# Razor Peptides	Abundance: F31: Sample	Found in Sample: [S31] F31: Sample	# Protein Groups	Modifications	KO annotation
FALSE	Master Protein	gene003269	gene003269	9	5	51	5	764	81.3	5.15	900	35.15	5	5	0	4.19193e+07	High	1
	Checked	Protein Group ID	# Proteins	# Unique Peptides	# Peptides	# PSMs	Group Description	Found in Sample: [S31] F31: Sample												#N/A
	FALSE	4	1	5	5	51	[Master Protein] gene003269	High												#N/A
		Checked	Confidence	Annotated Sequence	Modifications	# Protein Groups	# Proteins	# PSMs	Master Protein Accessions	Positions in Proteins	Modifications in Proteins	# Missed Cleavages	Theo. MH+ [Da]	Abundance: F31: Sample	Quan Info	Found in Sample: [S31] F31: Sample	Confidence (by Search Engine): Mascot	Confidence (by Search Engine): Sequest HT	XCorr (by Search Engine): Sequest HT	#N/A	Top Apex RT [min]
		FALSE	High	[K].GDAATDDTAALQSAINSAASAGK.[V]		1	1	6	gene003269	gene003269 [399-421]		0	2105.99	4.00041e+06		High	High	High	4.46	#N/A	34.72
		FALSE	High	[K].GDGSTDDTAAITAAMNTPDNR.[C]		1	1	2	gene003269	gene003269 [51-71]		0	2093.9	317035		High	High	Medium	0.98	#N/A	29.92
		FALSE	High	[K].GDGSTDDTAAITAAMNTPDNR.[C]	1xOxidation [M15]	1	1	14	gene003269	gene003269 [51-71]		0	2109.9	5.17718e+06		High	High	High	3.99	#N/A	25.75
		FALSE	High	[K].QPGSPNIDTK.[C]		1	1	11	gene003269	gene003269 [536-545]		0	1056.53	1.10939e+07		High	High	Medium	1.63	#N/A	19.43
		FALSE	High	[R].SSGAKGDAATDDTAALQSAINSAASAGK.[V]		1	1	2	gene003269	gene003269 [394-421]		1	2536.21	466427		High	High	Medium	1.51	#N/A	31.61
		FALSE	High	[K].VTSTLSIPAGSK.[I]		1	1	16	gene003269	gene003269 [432-443]		0	1160.65	20864354		High	High	High	2.43	#N/A	25.12
FALSE	Master Protein	gene006394	gene006394	9	4	41	4	455	49.4	5.27	565	16.3	3	4	0	1.51797e+07	High	1		cellulose 1,4-beta-cellobiosidase [EC:3.2.1.91]
	Checked	Protein Group ID	# Proteins	# Unique Peptides	# Peptides	# PSMs	Group Description	Found in Sample: [S31] F31: Sample												#N/A
	FALSE	1	1	4	4	41	[Master Protein] gene006394	High												#N/A
		Checked	Confidence	Annotated Sequence	Modifications	# Protein Groups	# Proteins	# PSMs	Master Protein Accessions	Positions in Proteins	Modifications in Proteins	# Missed Cleavages	Theo. MH+ [Da]	Abundance: F31: Sample	Quan Info	Found in Sample: [S31] F31: Sample	Confidence (by Search Engine): Mascot	Confidence (by Search Engine): Sequest HT	XCorr (by Search Engine): Sequest HT	#N/A	Top Apex RT [min]
		FALSE	High	[K].ANSEGWVPSK.[T]		1	1	11	gene006394	gene006394 [207-216]		0	1074.52	2.94066e+06		High	High	High	1.92	#N/A	23.68
		FALSE	Medium	[R].GECDVDGSKPEQVR.[E]	1xCarbamidomethyl [C3]	1	1	1	gene006394	gene006394 [418-431]		0	1575.71	238671		Medium	Low	Medium	1	#N/A	21.16
		FALSE	High	[K].VTYSNIK.[F]		1	1	18	gene006394	gene006394 [439-445]		0	824.451	10975363		High	High	Medium	1.68	#N/A	19.73
		FALSE	High	[K].YGTGYCDSQCAR.[D]	2xCarbamidomethyl [C6; C10]	1	1	11	gene006394	gene006394 [187-198]		0	1437.55	1.02504e+06		High	High	High	3.05	#N/A	20.71
FALSE	Master Protein	gene008176	gene008176	10	4	15	4	385	41.5	4.93	209	5.83	4	3	0	3.45294e+06	High	1
	Checked	Protein Group ID	# Proteins	# Unique Peptides	# Peptides	# PSMs	Group Description	Found in Sample: [S31] F31: Sample												#N/A
	FALSE	6	1	4	4	15	[Master Protein] gene008176	High												#N/A
		Checked	Confidence	Annotated Sequence	Modifications	# Protein Groups	# Proteins	# PSMs	Master Protein Accessions	Positions in Proteins	Modifications in Proteins	# Missed Cleavages	Theo. MH+ [Da]	Abundance: F31: Sample	Quan Info	Found in Sample: [S31] F31: Sample	Confidence (by Search Engine): Mascot	Confidence (by Search Engine): Sequest HT	XCorr (by Search Engine): Sequest HT	#N/A	Top Apex RT [min]
		FALSE	High	[K].EAVDYVTVTK.[G]		1	1	4	gene008176	gene008176 [101-110]		0	1124.58	892236		High	High	Medium	1.66	#N/A	25.37
		FALSE	High	[R].MAPVATGLGK.[T]		1	1	2	gene008176	gene008176 [80-89]		0	944.523	726276		High	High	Medium	0.98	#N/A	24.04
		FALSE	High	[R].MAPVATGLGK.[T]	1xOxidation [M1]	1	1	4	gene008176	gene008176 [80-89]		0	960.518	847357		High	High	Medium	1.81	#N/A	21.48
		FALSE	High	[K].NNQAAIDAIR.[A]		1	1	4	gene008176	gene008176 [187-196]		0	1085.57	551552		High	High	High	2.36	#N/A	24.01
		FALSE	Medium	[K].VLQPLVPSK.[L]		1	1	1	gene008176	gene008176 [358-366]		0	980.614	435521		Medium	Medium	Low	0.67	#N/A	26.54
FALSE	Master Protein	gene002587	gene002587	9	2	5	2	339	36.6	4.89	28	1.69	1	2	0	1.67014e+06	Medium	1
	Checked	Protein Group ID	# Proteins	# Unique Peptides	# Peptides	# PSMs	Group Description	Found in Sample: [S31] F31: Sample												#N/A
	FALSE	5	1	2	2	5	[Master Protein] gene002587	Medium												#N/A
		Checked	Confidence	Annotated Sequence	Modifications	# Protein Groups	# Proteins	# PSMs	Master Protein Accessions	Positions in Proteins	Modifications in Proteins	# Missed Cleavages	Theo. MH+ [Da]	Abundance: F31: Sample	Quan Info	Found in Sample: [S31] F31: Sample	Confidence (by Search Engine): Mascot	Confidence (by Search Engine): Sequest HT	XCorr (by Search Engine): Sequest HT	#N/A	Top Apex RT [min]
		FALSE	Medium	[K].QVAEALSLGPSVC.[-]	1xCarbamidomethyl [C13]	1	1	1	gene002587	gene002587 [327-339]		0	1330.67	1.06168e+06		Medium	Low	Medium	0.81	#N/A	34.14
		FALSE	Medium	[R].SPLTVGQGEQSVEAEK.[A]		1	1	4	gene002587	gene002587 [210-225]		0	1658.82	608464		Medium	Medium	Medium	1.69	#N/A	25.42
FALSE	Master Protein	gene002361	gene002361	2	1	2	1	478	50.9	4.94	21	0	1	1	0	401066	Medium	1		1,3-beta-glucanosyltransferase GAS3 [EC:2.4.1.-]
	Checked	Protein Group ID	# Proteins	# Unique Peptides	# Peptides	# PSMs	Group Description	Found in Sample: [S31] F31: Sample												#N/A
	FALSE	3	1	1	1	2	[Master Protein] gene002361	Medium												#N/A
		Checked	Confidence	Annotated Sequence	Modifications	# Protein Groups	# Proteins	# PSMs	Master Protein Accessions	Positions in Proteins	Modifications in Proteins	# Missed Cleavages	Theo. MH+ [Da]	Abundance: F31: Sample	Quan Info	Found in Sample: [S31] F31: Sample	Confidence (by Search Engine): Mascot	Confidence (by Search Engine): Sequest HT	XCorr (by Search Engine): Sequest HT	#N/A	Top Apex RT [min]
		FALSE	Medium	[K].TGATVPPYVR.[A]		1	1	2	gene002361	gene002361 [166-175]		0	1060.58	401066		Medium	Medium	Medium	1.21	#N/A	25.06
FALSE	Master Protein	gene003179	gene003179	1	1	1	1	864	95.5	5.36		0		1	0	125318960	Medium	1		beta-glucosidase [EC:3.2.1.21]
	Checked	Protein Group ID	# Proteins	# Unique Peptides	# Peptides	# PSMs	Group Description	Found in Sample: [S31] F31: Sample
	FALSE	2	1	1	1	1	[Master Protein] gene003179	Medium
		Checked	Confidence	Annotated Sequence	Modifications	# Protein Groups	# Proteins	# PSMs	Master Protein Accessions	Positions in Proteins	Modifications in Proteins	# Missed Cleavages	Theo. MH+ [Da]	Abundance: F31: Sample	Quan Info	Found in Sample: [S31] F31: Sample	Confidence (by Search Engine): Mascot	Confidence (by Search Engine): Sequest HT	XCorr (by Search Engine): Sequest HT	Ions Score (by Search Engine): Mascot	Top Apex RT [min]
		FALSE	Medium	[R].VMYGEGLYIGYR.[H]		1	1	1	gene003179	gene003179 [723-734]		0	1420.69	125318960		Medium	n/a	Medium	1.22		19.41

## Sheet: Endo3
Checked	Master	Accession	Description	Coverage [%]	# Peptides	# PSMs	# Unique Peptides	# AAs	MW [kDa]	calc. pI	Score Mascot: Mascot	Score Sequest HT: Sequest HT	# Peptides (by Search Engine): Mascot	# Peptides (by Search Engine): Sequest HT	# Razor Peptides	Abundance: F32: Sample	Found in Sample: [S32] F32: Sample	# Protein Groups	Modifications	KO annotation
FALSE	Master Protein	gene010048	gene010048	18	8	86	8	446	48.1	4.96	1215	37.69	8	8	0	6.24557e+07	High	1		cellulose 1,4-beta-cellobiosidase [EC:3.2.1.91]
	Checked	Protein Group ID	# Proteins	# Unique Peptides	# Peptides	# PSMs	Group Description	Found in Sample: [S32] F32: Sample												#N/A
	FALSE	7	1	8	8	86	[Master Protein] gene010048	High												#N/A
		Checked	Confidence	Annotated Sequence	Modifications	# Protein Groups	# Proteins	# PSMs	Master Protein Accessions	Positions in Proteins	Modifications in Proteins	# Missed Cleavages	Theo. MH+ [Da]	Abundance: F32: Sample	Quan Info	Found in Sample: [S32] F32: Sample	Confidence (by Search Engine): Mascot	Confidence (by Search Engine): Sequest HT	XCorr (by Search Engine): Sequest HT	#N/A	Top Apex RT [min]
		FALSE	High	[K].CAVEGADYSK.[T]	1xCarbamidomethyl [C1]	1	1	4	gene010048	gene010048 [86-95]		0	1099.47	931723		High	High	Medium	1.77	#N/A	25.88
		FALSE	High	[K].HDYGTNIGSR.[F]		1	1	10	gene010048	gene010048 [114-123]		0	1119.52	798045		High	High	Medium	1.83	#N/A	21.04
		FALSE	High	[K].IEIPGPK.[L]		1	1	16	gene010048	gene010048 [324-330]		0	753.451	9179991		High	High	Medium	1.67	#N/A	24.88
		FALSE	High	[K].LTQFFVQDGK.[K]		1	1	2	gene010048	gene010048 [313-322]		0	1182.62	796159		High	High	Medium	1.56	#N/A	29.36
		FALSE	High	[R].MGNTDFYGK.[G]		1	1	16	gene010048	gene010048 [284-292]		0	1032.45	6534825		High	High	Medium	1.75	#N/A	23.57
		FALSE	High	[R].MGNTDFYGK.[G]	1xOxidation [M1]	1	1	10	gene010048	gene010048 [284-292]		0	1048.44	2.53695e+06		High	High	High	2.26	#N/A	20.81
		FALSE	High	[K].TYGASTSGDALTLK.[F]		1	1	12	gene010048	gene010048 [96-109]		0	1384.7	35812296		High	High	High	2.33	#N/A	26.7
		FALSE	Medium	[K].VVWSNIR.[F]		1	1	4	gene010048	gene010048 [430-436]		0	873.494	2.49284e+06		Medium	Medium	Medium	0.99	#N/A	27.02
		FALSE	High	[K].YGTGYCDAQCAR.[D]	2xCarbamidomethyl [C6; C10]	1	1	12	gene010048	gene010048 [183-194]		0	1421.56	3.37285e+06		High	High	High	3.13	#N/A	21.15
FALSE	Master Protein	gene006394	gene006394	14	6	49	6	455	49.4	5.27	633	31.64	6	6	0	1.16605e+07	High	1		cellulose 1,4-beta-cellobiosidase [EC:3.2.1.91]
	Checked	Protein Group ID	# Proteins	# Unique Peptides	# Peptides	# PSMs	Group Description	Found in Sample: [S32] F32: Sample												#N/A
	FALSE	1	1	6	6	49	[Master Protein] gene006394	High												#N/A
		Checked	Confidence	Annotated Sequence	Modifications	# Protein Groups	# Proteins	# PSMs	Master Protein Accessions	Positions in Proteins	Modifications in Proteins	# Missed Cleavages	Theo. MH+ [Da]	Abundance: F32: Sample	Quan Info	Found in Sample: [S32] F32: Sample	Confidence (by Search Engine): Mascot	Confidence (by Search Engine): Sequest HT	XCorr (by Search Engine): Sequest HT	#N/A	Top Apex RT [min]
		FALSE	High	[K].ANSEGWVPSK.[T]		1	1	13	gene006394	gene006394 [207-216]		0	1074.52	5074779		High	High	High	2.27	#N/A	23.3
		FALSE	High	[K].ANSEGWVPSKTDQNSGVGNK.[G]		1	1	5	gene006394	gene006394 [207-226]		1	2074.98	1.13011e+06		High	High	High	2.49	#N/A	24.46
		FALSE	High	[R].GECDVDGSKPEQVR.[E]	1xCarbamidomethyl [C3]	1	1	8	gene006394	gene006394 [418-431]		0	1575.71	1094056		High	High	High	2.93	#N/A	20.17
		FALSE	High	[R].HGNTGFYGK.[G]		1	1	12	gene006394	gene006394 [288-296]		0	980.458	1.31016e+06		High	High	Medium	1.45	#N/A	19.44
		FALSE	Medium	[K].VTYSNIK.[F]		1	1	2	gene006394	gene006394 [439-445]		0	824.451	762980		Medium	Medium	Medium	1.3	#N/A	19.89
		FALSE	High	[K].YGTGYCDSQCAR.[D]	2xCarbamidomethyl [C6; C10]	1	1	9	gene006394	gene006394 [187-198]		0	1437.55	2.28846e+06		High	High	High	3.7	#N/A	20.3
FALSE	Master Protein	gene008176	gene008176	13	5	33	5	385	41.5	4.93	399	7.58	4	5	0	1.07262e+07	High	1
	Checked	Protein Group ID	# Proteins	# Unique Peptides	# Peptides	# PSMs	Group Description	Found in Sample: [S32] F32: Sample												#N/A
	FALSE	11	1	5	5	33	[Master Protein] gene008176	High												#N/A
		Checked	Confidence	Annotated Sequence	Modifications	# Protein Groups	# Proteins	# PSMs	Master Protein Accessions	Positions in Proteins	Modifications in Proteins	# Missed Cleavages	Theo. MH+ [Da]	Abundance: F32: Sample	Quan Info	Found in Sample: [S32] F32: Sample	Confidence (by Search Engine): Mascot	Confidence (by Search Engine): Sequest HT	XCorr (by Search Engine): Sequest HT	#N/A	Top Apex RT [min]
		FALSE	High	[K].EAVDYVTVTK.[G]		1	1	6	gene008176	gene008176 [101-110]		0	1124.58	3.49676e+06		High	High	High	2.01	#N/A	25.27
		FALSE	High	[R].MAPVATGLGK.[T]		1	1	8	gene008176	gene008176 [80-89]		0	944.523	1149793		High	High	Medium	1.48	#N/A	23.62
		FALSE	High	[R].MAPVATGLGK.[T]	1xOxidation [M1]	1	1	5	gene008176	gene008176 [80-89]		0	960.518	1.69581e+06		High	High	Medium	1.53	#N/A	20.52
		FALSE	High	[K].NNQAAIDAIR.[A]		1	1	6	gene008176	gene008176 [187-196]		0	1085.57	1.3784e+06		High	High	High	1.93	#N/A	23.49
		FALSE	Medium	[R].NYGSFEPGSK.[A]		1	1	3	gene008176	gene008176 [333-342]		0	1085.49	1.37792e+06		Medium	Low	Medium	1.08	#N/A	23.25
		FALSE	High	[K].VLQPLVPSK.[L]		1	1	5	gene008176	gene008176 [358-366]		0	980.614	1.62755e+06		High	High	Medium	1.4	#N/A	26.41
FALSE	Master Protein	gene002361	gene002361	2	1	8	1	478	50.9	4.94	80	6.83	1	1	0	1.77078e+06	High	1		1,3-beta-glucanosyltransferase GAS3 [EC:2.4.1.-]
	Checked	Protein Group ID	# Proteins	# Unique Peptides	# Peptides	# PSMs	Group Description	Found in Sample: [S32] F32: Sample												#N/A
	FALSE	5	1	1	1	8	[Master Protein] gene002361	High												#N/A
		Checked	Confidence	Annotated Sequence	Modifications	# Protein Groups	# Proteins	# PSMs	Master Protein Accessions	Positions in Proteins	Modifications in Proteins	# Missed Cleavages	Theo. MH+ [Da]	Abundance: F32: Sample	Quan Info	Found in Sample: [S32] F32: Sample	Confidence (by Search Engine): Mascot	Confidence (by Search Engine): Sequest HT	XCorr (by Search Engine): Sequest HT	#N/A	Top Apex RT [min]
		FALSE	High	[K].TGATVPPYVR.[A]		1	1	8	gene002361	gene002361 [166-175]		0	1060.58	1.77078e+06		High	High	Medium	1.83	#N/A	24.76
FALSE	Master Protein	gene003269	gene003269	2	1	4	1	764	81.3	5.15	127	4.15	1	1	0	1.12769e+06	High	1
	Checked	Protein Group ID	# Proteins	# Unique Peptides	# Peptides	# PSMs	Group Description	Found in Sample: [S32] F32: Sample												#N/A
	FALSE	6	1	1	1	4	[Master Protein] gene003269	High												#N/A
		Checked	Confidence	Annotated Sequence	Modifications	# Protein Groups	# Proteins	# PSMs	Master Protein Accessions	Positions in Proteins	Modifications in Proteins	# Missed Cleavages	Theo. MH+ [Da]	Abundance: F32: Sample	Quan Info	Found in Sample: [S32] F32: Sample	Confidence (by Search Engine): Mascot	Confidence (by Search Engine): Sequest HT	XCorr (by Search Engine): Sequest HT	#N/A	Top Apex RT [min]
		FALSE	High	[K].VTSTLSIPAGSK.[I]		1	1	4	gene003269	gene003269 [432-443]		0	1160.65	1.12769e+06		High	High	High	2.13	#N/A	24.91
FALSE	Master Protein	gene002528	gene002528	2	1	6	1	418	44.8	4.88	54	1.81	1	1	0	677656	High	1		cellulase [EC:3.2.1.4]
	Checked	Protein Group ID	# Proteins	# Unique Peptides	# Peptides	# PSMs	Group Description	Found in Sample: [S32] F32: Sample												#N/A
	FALSE	10	1	1	1	6	[Master Protein] gene002528	High												#N/A
		Checked	Confidence	Annotated Sequence	Modifications	# Protein Groups	# Proteins	# PSMs	Master Protein Accessions	Positions in Proteins	Modifications in Proteins	# Missed Cleavages	Theo. MH+ [Da]	Abundance: F32: Sample	Quan Info	Found in Sample: [S32] F32: Sample	Confidence (by Search Engine): Mascot	Confidence (by Search Engine): Sequest HT	XCorr (by Search Engine): Sequest HT	#N/A	Top Apex RT [min]
		FALSE	High	[R].LNQPDYYGR.[G]		1	1	6	gene002528	gene002528 [261-269]		0	1125.53	677656		High	High	Medium	1.81	#N/A	23.29
FALSE	Master Protein	gene009718	gene009718	5	2	8	2	413	45.6	4.83	48	0	2	2	0	3.9565e+06	High	1		mannan endo-1,4-beta-mannosidase [EC:3.2.1.78]
	Checked	Protein Group ID	# Proteins	# Unique Peptides	# Peptides	# PSMs	Group Description	Found in Sample: [S32] F32: Sample												#N/A
	FALSE	13	1	2	2	8	[Master Protein] gene009718	High												#N/A
		Checked	Confidence	Annotated Sequence	Modifications	# Protein Groups	# Proteins	# PSMs	Master Protein Accessions	Positions in Proteins	Modifications in Proteins	# Missed Cleavages	Theo. MH+ [Da]	Abundance: F32: Sample	Quan Info	Found in Sample: [S32] F32: Sample	Confidence (by Search Engine): Mascot	Confidence (by Search Engine): Sequest HT	XCorr (by Search Engine): Sequest HT	#N/A	Top Apex RT [min]
		FALSE	High	[R].AVPEGFVTVK.[G]		1	1	6	gene009718	gene009718 [34-43]		0	1046.59	3.38002e+06		High	High	Medium	1.59	#N/A	27.94
		FALSE	Medium	[R].LEVEGGWQK.[I]		1	1	2	gene009718	gene009718 [353-361]		0	1045.53	576486		Medium	Medium	Medium	1.09	#N/A	25.85
FALSE	Master Protein	gene002521	gene002521	2	1	2	1	548	58.6	4.64	26	0	1	1	0	717141	High	1		1,3-beta-glucanosyltransferase GAS1 [EC:2.4.1.-]
	Checked	Protein Group ID	# Proteins	# Unique Peptides	# Peptides	# PSMs	Group Description	Found in Sample: [S32] F32: Sample												#N/A
	FALSE	9	1	1	1	2	[Master Protein] gene002521	High												#N/A
		Checked	Confidence	Annotated Sequence	Modifications	# Protein Groups	# Proteins	# PSMs	Master Protein Accessions	Positions in Proteins	Modifications in Proteins	# Missed Cleavages	Theo. MH+ [Da]	Abundance: F32: Sample	Quan Info	Found in Sample: [S32] F32: Sample	Confidence (by Search Engine): Mascot	Confidence (by Search Engine): Sequest HT	XCorr (by Search Engine): Sequest HT	#N/A	Top Apex RT [min]
		FALSE	High	[R].YTAVIDSLSK.[Y]		1	1	2	gene002521	gene002521 [149-158]		0	1096.59	717141		High	High	Medium	1.48	#N/A	27.55
FALSE	Master Protein	gene008984	gene008984	3	1	2	1	293	33.1	6.05	13	0	1	1	0	201558	Medium	1		spermidine synthase [EC:2.5.1.16]
	Checked	Protein Group ID	# Proteins	# Unique Peptides	# Peptides	# PSMs	Group Description	Found in Sample: [S32] F32: Sample												#N/A
	FALSE	2	1	1	1	2	[Master Protein] gene008984	Medium												#N/A
		Checked	Confidence	Annotated Sequence	Modifications	# Protein Groups	# Proteins	# PSMs	Master Protein Accessions	Positions in Proteins	Modifications in Proteins	# Missed Cleavages	Theo. MH+ [Da]	Abundance: F32: Sample	Quan Info	Found in Sample: [S32] F32: Sample	Confidence (by Search Engine): Mascot	Confidence (by Search Engine): Sequest HT	XCorr (by Search Engine): Sequest HT	#N/A	Top Apex RT [min]
		FALSE	Medium	[R].SWSPEEEAR.[L]		1	1	2	gene008984	gene008984 [260-268]		0	1090.48	201558		Medium	Medium	Medium	0.94	#N/A	23.58
FALSE	Master Protein	gene000773	gene000773	1	1	1	1	750	81.3	7.33		0		1	0	37215552	Medium	1
	Checked	Protein Group ID	# Proteins	# Unique Peptides	# Peptides	# PSMs	Group Description	Found in Sample: [S32] F32: Sample												#N/A
	FALSE	3	1	1	1	1	[Master Protein] gene000773	Medium												#N/A
		Checked	Confidence	Annotated Sequence	Modifications	# Protein Groups	# Proteins	# PSMs	Master Protein Accessions	Positions in Proteins	Modifications in Proteins	# Missed Cleavages	Theo. MH+ [Da]	Abundance: F32: Sample	Quan Info	Found in Sample: [S32] F32: Sample	Confidence (by Search Engine): Mascot	Confidence (by Search Engine): Sequest HT	XCorr (by Search Engine): Sequest HT	#N/A	Top Apex RT [min]
		FALSE	Medium	[R].LASSVPLR.[A]		1	1	1	gene000773	gene000773 [632-639]		0	842.509	37215552		Medium	n/a	Medium	0.8	#N/A	24.85
FALSE	Master Protein	gene008206	gene008206	1	1	3	1	643	72.6	6.01		0		1	0	1.0344e+06	Medium	1
	Checked	Protein Group ID	# Proteins	# Unique Peptides	# Peptides	# PSMs	Group Description	Found in Sample: [S32] F32: Sample												#N/A
	FALSE	4	1	1	1	3	[Master Protein] gene008206	Medium												#N/A
		Checked	Confidence	Annotated Sequence	Modifications	# Protein Groups	# Proteins	# PSMs	Master Protein Accessions	Positions in Proteins	Modifications in Proteins	# Missed Cleavages	Theo. MH+ [Da]	Abundance: F32: Sample	Quan Info	Found in Sample: [S32] F32: Sample	Confidence (by Search Engine): Mascot	Confidence (by Search Engine): Sequest HT	XCorr (by Search Engine): Sequest HT	#N/A	Top Apex RT [min]
		FALSE	Medium	[R].MGDIFR.[T]	1xOxidation [M1]	1	1	3	gene008206	gene008206 [118-123]		0	754.355	1.0344e+06		Medium	n/a	Medium	1	#N/A	21.86
FALSE	Master Protein	gene007327	gene007327	12	1	3	1	83	9	4.84		0		1	0	13150569	Medium	1		U6 snRNA-associated Sm-like protein LSm6
	Checked	Protein Group ID	# Proteins	# Unique Peptides	# Peptides	# PSMs	Group Description	Found in Sample: [S32] F32: Sample												#N/A
	FALSE	8	1	1	1	3	[Master Protein] gene007327	Medium												#N/A
		Checked	Confidence	Annotated Sequence	Modifications	# Protein Groups	# Proteins	# PSMs	Master Protein Accessions	Positions in Proteins	Modifications in Proteins	# Missed Cleavages	Theo. MH+ [Da]	Abundance: F32: Sample	Quan Info	Found in Sample: [S32] F32: Sample	Confidence (by Search Engine): Mascot	Confidence (by Search Engine): Sequest HT	XCorr (by Search Engine): Sequest HT	#N/A	Top Apex RT [min]
		FALSE	Medium	[K].TEEYVNGVKR.[R]		1	1	3	gene007327	gene007327 [54-63]		1	1194.61	13150569		Medium	n/a	Medium	1.23	#N/A	27.37
FALSE	Master Protein	gene004798	gene004798	4	1	2	1	287	31.9	8.84		0		1	0	1227633	Medium	1		YEATS domain-containing protein 4
	Checked	Protein Group ID	# Proteins	# Unique Peptides	# Peptides	# PSMs	Group Description	Found in Sample: [S32] F32: Sample												#N/A
	FALSE	12	1	1	1	2	[Master Protein] gene004798	Medium												#N/A
		Checked	Confidence	Annotated Sequence	Modifications	# Protein Groups	# Proteins	# PSMs	Master Protein Accessions	Positions in Proteins	Modifications in Proteins	# Missed Cleavages	Theo. MH+ [Da]	Abundance: F32: Sample	Quan Info	Found in Sample: [S32] F32: Sample	Confidence (by Search Engine): Mascot	Confidence (by Search Engine): Sequest HT	XCorr (by Search Engine): Sequest HT	#N/A	Top Apex RT [min]
		FALSE	Medium	[K].NAPAGGKGGSGK.[G]		1	1	2	gene004798	gene004798 [184-195]		1	1000.52	1227633		Medium	Low	Medium	0.89	#N/A	23.79

## Sheet: Endo4
Checked	Master	Accession	Description	Coverage [%]	# Peptides	# PSMs	# Unique Peptides	# AAs	MW [kDa]	calc. pI	Score Mascot: Mascot	Score Sequest HT: Sequest HT	# Peptides (by Search Engine): Mascot	# Peptides (by Search Engine): Sequest HT	# Razor Peptides	Abundance: F33: Sample	Found in Sample: [S33] F33: Sample	# Protein Groups	Modifications	KO annotation
FALSE	Master Protein	gene002528	gene002528	49	18	240	18	418	44.8	4.88	3186	102.33	17	17	0	3.1218e+09	High	1		cellulase [EC:3.2.1.4]
	Checked	Protein Group ID	# Proteins	# Unique Peptides	# Peptides	# PSMs	Group Description	Found in Sample: [S33] F33: Sample												#N/A
	FALSE	43	1	18	18	240	[Master Protein] gene002528	High												#N/A
		Checked	Confidence	Annotated Sequence	Modifications	# Protein Groups	# Proteins	# PSMs	Master Protein Accessions	Positions in Proteins	Modifications in Proteins	# Missed Cleavages	Theo. MH+ [Da]	Abundance: F33: Sample	Quan Info	Found in Sample: [S33] F33: Sample	Confidence (by Search Engine): Mascot	Confidence (by Search Engine): Sequest HT	XCorr (by Search Engine): Sequest HT	#N/A	Top Apex RT [min]
		FALSE	Medium	[K].DGAGPCNATEGNPSNIR.[K]	1xCarbamidomethyl [C6]	1	1	2	gene002528	gene002528 [377-393]		0	1729.76		No Quan Values	Medium	Medium	Medium	0.9	#N/A
		FALSE	High	[K].EACAQNCIMEGQTDYSSIGVK.[T]	2xCarbamidomethyl [C3; C7]	1	1	8	gene002528	gene002528 [83-103]		0	2361.02	1.23463e+07		High	High	High	3.53	#N/A	30.15
		FALSE	High	[K].EACAQNCIMEGQTDYSSIGVK.[T]	2xCarbamidomethyl [C3; C7]; 1xOxidation [M9]	1	1	9	gene002528	gene002528 [83-103]		0	2377.01	1.6048e+07		High	High	High	3.67	#N/A	27.99
		FALSE	High	[K].EKYELLK.[L]		1	1	5	gene002528	gene002528 [132-138]		1	922.524	173128176		High	High	Medium	1.2	#N/A	21.01
		FALSE	High	[K].FMDLGAHEQMGDALTR.[G]		1	1	4	gene002528	gene002528 [338-353]		0	1791.82	5420638		High	High	Medium	1.37	#N/A	30.42
		FALSE	High	[K].FMDLGAHEQMGDALTR.[G]	1xOxidation [M]	1	1	18	gene002528	gene002528 [338-353]		0	1807.81	5.74364e+07		High	High	High	2.1	#N/A	27.51
		FALSE	High	[K].FMDLGAHEQMGDALTR.[G]	2xOxidation [M2; M10]	1	1	29	gene002528	gene002528 [338-353]		0	1823.81	2.43849e+08		High	High	Medium	2.26	#N/A	24.35
		FALSE	High	[K].GACCNEMDIWEANSR.[A]	2xCarbamidomethyl [C3; C4]	1	1	8	gene002528	gene002528 [207-221]		0	1812.71	14067970		High	High	High	2.64	#N/A	30.35
		FALSE	High	[K].GACCNEMDIWEANSR.[A]	2xCarbamidomethyl [C3; C4]; 1xOxidation [M7]	1	1	23	gene002528	gene002528 [207-221]		0	1828.7	2.54904e+07		High	High	High	2.52	#N/A	26.59
		FALSE	High	[R].GADFQVDTTKPFTVVTQFPADEQGK.[L]		1	1	2	gene002528	gene002528 [270-294]		0	2726.33	2.33939e+06		High	High	High	3.2	#N/A	34.69
		FALSE	High	[R].KIEAHPEVTFSNLK.[W]		1	1	15	gene002528	gene002528 [394-407]		1	1612.87	39470509		High	High	High	2.06	#N/A	26.65
		FALSE	High	[K].KTGVPEVSFTDDEYCAATGASK.[F]	1xCarbamidomethyl [C15]	1	1	6	gene002528	gene002528 [316-337]		1	2333.06	5814745		High	High	High	4.11	#N/A	28.85
		FALSE	High	[K].IEAHPEVTFSNLK.[W]		1	1	8	gene002528	gene002528 [395-407]		0	1484.77	6139250		High	High	Medium	1.69	#N/A	26.8
		FALSE	High	[R].LNQPDYYGR.[G]		1	1	52	gene002528	gene002528 [261-269]		0	1125.53	1.31842e+09		High	High	High	2.03	#N/A	22.76
		FALSE	High	[R].IYLLDAAK.[E]		1	1	10	gene002528	gene002528 [124-131]		0	906.529	8.67115e+08		High	High	Medium	1.03	#N/A	28.62
		FALSE	High	[R].IYLLDAAKEK.[Y]		1	1	11	gene002528	gene002528 [124-133]		1	1163.67	36961593		High	High	Medium	1.55	#N/A	25.57
		FALSE	High	[R].LYVQSGK.[I]		1	1	2	gene002528	gene002528 [301-307]		0	794.441	807074		High	High	Medium	1.5	#N/A	19.29
		FALSE	Medium	[R].LYVQSGKIIK.[A]		1	1	1	gene002528	gene002528 [301-310]		1	1148.7	1.68671e+06		Medium	Medium	Low	0.73	#N/A	22.21
		FALSE	High	[K].NGCGWNPYR.[L]	1xCarbamidomethyl [C3]	1	1	4	gene002528	gene002528 [252-260]		0	1123.47	53120428		High	High	Medium	1.88	#N/A	24.32
		FALSE	High	[K].TDGASLNMQLIVGDNVVSPR.[I]	1xOxidation [M8]	1	1	9	gene002528	gene002528 [104-123]		0	2102.05	7.86135e+06		High	High	High	3.36	#N/A	32.54
		FALSE	High	[K].TGVPEVSFTDDEYCAATGASK.[F]	1xCarbamidomethyl [C14]	1	1	13	gene002528	gene002528 [317-337]		0	2204.97	42279201		High	High	High	3.99	#N/A	31.81
		FALSE	Medium	[K].WGEIGSTFPAA.[-]		1	1	1	gene002528	gene002528 [408-418]		0	1135.54	192000800		Medium	Low	Medium	0.85	#N/A	36.95
FALSE	Master Protein	gene006394	gene006394	20	7	45	7	455	49.4	5.27	506	27.19	7	7	0	26898271	High	1		cellulose 1,4-beta-cellobiosidase [EC:3.2.1.91]
	Checked	Protein Group ID	# Proteins	# Unique Peptides	# Peptides	# PSMs	Group Description	Found in Sample: [S33] F33: Sample												#N/A
	FALSE	2	1	7	7	45	[Master Protein] gene006394	High												#N/A
		Checked	Confidence	Annotated Sequence	Modifications	# Protein Groups	# Proteins	# PSMs	Master Protein Accessions	Positions in Proteins	Modifications in Proteins	# Missed Cleavages	Theo. MH+ [Da]	Abundance: F33: Sample	Quan Info	Found in Sample: [S33] F33: Sample	Confidence (by Search Engine): Mascot	Confidence (by Search Engine): Sequest HT	XCorr (by Search Engine): Sequest HT	#N/A	Top Apex RT [min]
		FALSE	High	[K].ANSEGWVPSK.[T]		1	1	6	gene006394	gene006394 [207-216]		0	1074.52	9706399		High	High	Medium	1.7	#N/A	22.45
		FALSE	High	[K].ANSEGWVPSKTDQNSGVGNK.[G]		1	1	6	gene006394	gene006394 [207-226]		1	2074.98	5513374		High	High	High	3.36	#N/A	21.94
		FALSE	High	[K].FRNDHQYGTNIGSR.[L]		1	1	12	gene006394	gene006394 [114-127]		1	1664.79	1.75312e+06		High	High	High	2.92	#N/A	20.08
		FALSE	High	[R].GECDVDGSKPEQVR.[E]	1xCarbamidomethyl [C3]	1	1	2	gene006394	gene006394 [418-431]		0	1575.71	736432		High	High	High	2.54	#N/A	19.37
		FALSE	High	[R].YAGSCDPDGCDLNPFR.[H]	2xCarbamidomethyl [C5; C10]	1	1	4	gene006394	gene006394 [272-287]		0	1843.74	1.03687e+06		High	High	High	2.24	#N/A	31.33
		FALSE	High	[K].YGTGYCDSQCAR.[D]	2xCarbamidomethyl [C6; C10]	1	1	6	gene006394	gene006394 [187-198]		0	1437.55	2.43832e+06		High	High	High	3.55	#N/A	20.23
		FALSE	High	[R].YPLDRDPSEPGVAR.[G]		1	1	9	gene006394	gene006394 [404-417]		1	1571.78	5.71375e+06		High	High	Medium	2.18	#N/A	23.7
FALSE	Master Protein	gene002842	gene002842	27	9	51	9	461	50.1	5	611	17.3	8	9	0	1.4684e+08	High	1		alpha-amylase [EC:3.2.1.1]
	Checked	Protein Group ID	# Proteins	# Unique Peptides	# Peptides	# PSMs	Group Description	Found in Sample: [S33] F33: Sample												#N/A
	FALSE	56	1	9	9	51	[Master Protein] gene002842	High												#N/A
		Checked	Confidence	Annotated Sequence	Modifications	# Protein Groups	# Proteins	# PSMs	Master Protein Accessions	Positions in Proteins	Modifications in Proteins	# Missed Cleavages	Theo. MH+ [Da]	Abundance: F33: Sample	Quan Info	Found in Sample: [S33] F33: Sample	Confidence (by Search Engine): Mascot	Confidence (by Search Engine): Sequest HT	XCorr (by Search Engine): Sequest HT	#N/A	Top Apex RT [min]
		FALSE	Medium	[R].AGGDLIVLTTNSGSGSSGQHCFNTQAPNK.[S]	1xCarbamidomethyl [C21]	1	1	3	gene002842	gene002842 [399-427]		0	2918.37	1.55467e+06		Medium	Medium	Medium	1.91	#N/A	28.82
		FALSE	High	[K].GSSQAIVDMYDQISSK.[F]		1	1	2	gene002842	gene002842 [271-286]		0	1728.81	1.55308e+06		High	High	High	2.66	#N/A	34.06
		FALSE	High	[K].GSSQAIVDMYDQISSK.[F]	1xOxidation [M9]	1	1	6	gene002842	gene002842 [271-286]		0	1744.81	6838724		High	High	Medium	1.42	#N/A	28.44
		FALSE	High	[K].NALAYVILAR.[G]		1	1	8	gene002842	gene002842 [317-326]		0	1103.66	8.84334e+06		High	High	Medium	1.65	#N/A	33.87
		FALSE	Medium	[K].NDLALLK.[N]		1	1	5	gene002842	gene002842 [310-316]		0	786.472	26288570		Medium	Medium	Medium	1.31	#N/A	25.82
		FALSE	High	[R].NIYFALTDR.[V]		1	1	4	gene002842	gene002842 [30-38]		0	1112.57	3.84456e+06		High	High	Medium	1.16	#N/A	32.01
		FALSE	High	[R].SNFNTDAEIYK.[A]		1	1	8	gene002842	gene002842 [354-364]		0	1301.6	85588320		High	High	High	2.23	#N/A	25.29
		FALSE	High	[R].SSDDNGGNACGDLSAYCGGTFK.[G]	2xCarbamidomethyl [C10; C17]	1	1	4	gene002842	gene002842 [42-63]		0	2252.88	922473		High	High	Medium	1.8	#N/A	28.84
		FALSE	Medium	[R].SVYRDWIK.[Y]		1	1	4	gene002842	gene002842 [190-197]		1	1066.57	2.34074e+06		Medium	Low	Medium	1.44	#N/A	24.95
		FALSE	High	[K].YLVSEYDFDGVR.[I]		1	1	7	gene002842	gene002842 [198-209]		0	1462.68	9065396		High	High	High	1.99	#N/A	32.85
FALSE	Master Protein	gene009079	gene009079	15	7	30	7	456	48.4	5.03	415	14.59	6	7	0	7.22564e+07	High	1		6-phosphogluconolactonase [EC:3.1.1.31]
	Checked	Protein Group ID	# Proteins	# Unique Peptides	# Peptides	# PSMs	Group Description	Found in Sample: [S33] F33: Sample												#N/A
	FALSE	61	1	7	7	30	[Master Protein] gene009079	High												#N/A
		Checked	Confidence	Annotated Sequence	Modifications	# Protein Groups	# Proteins	# PSMs	Master Protein Accessions	Positions in Proteins	Modifications in Proteins	# Missed Cleavages	Theo. MH+ [Da]	Abundance: F33: Sample	Quan Info	Found in Sample: [S33] F33: Sample	Confidence (by Search Engine): Mascot	Confidence (by Search Engine): Sequest HT	XCorr (by Search Engine): Sequest HT	#N/A	Top Apex RT [min]
		FALSE	High	[K].LTKVQEFAAGGR.[V]		1	1	2	gene009079	gene009079 [384-395]		1	1276.7	740985		High	High	Medium	1.26	#N/A	21.92
		FALSE	High	[R].IYQADASTLGLTPIAPLAVRPGSGPR.[H]		1	1	4	gene009079	gene009079 [248-273]		0	2621.44	2.53046e+06		High	High	High	2.89	#N/A	34.9
		FALSE	High	[K].STGCGPNPSWLTLDYSK.[N]	1xCarbamidomethyl [C4]	1	1	6	gene009079	gene009079 [109-125]		0	1882.86	5112986		High	High	High	2.75	#N/A	34.57
		FALSE	High	[K].VQEFAAGGR.[V]		1	1	4	gene009079	gene009079 [387-395]		0	934.474	1.06072e+06		High	High	High	2.03	#N/A	20.1
		FALSE	High	[K].VQEFAAGGRVPR.[H]		1	1	9	gene009079	gene009079 [387-398]		1	1286.7	45310368		High	High	Medium	1.68	#N/A	21.38
		FALSE	Medium	[R].VVVLDR.[D]		1	1	3	gene009079	gene009079 [419-424]		0	700.435	1.89863e+06		Medium	n/a	Medium	1.73	#N/A	20.5
		FALSE	High	[R].VVVLDRDVK.[T]		1	1	2	gene009079	gene009079 [419-427]		1	1042.63	15602215		High	High	Medium	1.54	#N/A	21.46
FALSE	Master Protein	gene000890	gene000890	8	5	48	5	596	65.2	4.92	414	12.88	5	5	0	9.40903e+07	High	1
	Checked	Protein Group ID	# Proteins	# Unique Peptides	# Peptides	# PSMs	Group Description	Found in Sample: [S33] F33: Sample												#N/A
	FALSE	57	1	5	5	48	[Master Protein] gene000890	High												#N/A
		Checked	Confidence	Annotated Sequence	Modifications	# Protein Groups	# Proteins	# PSMs	Master Protein Accessions	Positions in Proteins	Modifications in Proteins	# Missed Cleavages	Theo. MH+ [Da]	Abundance: F33: Sample	Quan Info	Found in Sample: [S33] F33: Sample	Confidence (by Search Engine): Mascot	Confidence (by Search Engine): Sequest HT	XCorr (by Search Engine): Sequest HT	#N/A	Top Apex RT [min]
		FALSE	Medium	[K].AGVNFAR.[E]		1	1	4	gene000890	gene000890 [153-159]		0	734.394	634451		Medium	Medium	Medium	1.08	#N/A	20.24
		FALSE	High	[R].FWGTEYPK.[L]		1	1	2	gene000890	gene000890 [551-558]		0	1027.49	4304002		High	High	Medium	0.84	#N/A	27.82
		FALSE	High	[K].GGAVTIGAGVQGR.[A]		1	1	7	gene000890	gene000890 [208-220]		0	1142.63	28244686		High	High	High	2.03	#N/A	22.62
		FALSE	High	[K].GIPYDTGSK.[D]		1	1	7	gene000890	gene000890 [398-406]		0	937.463	10798884		High	High	Medium	1.49	#N/A	20.87
		FALSE	High	[R].LHVQPIVGVGK.[T]		1	1	28	gene000890	gene000890 [368-378]		0	1146.7	50108260		High	High	High	1.9	#N/A	24.04
FALSE	Master Protein	gene004051	gene004051	12	7	28	7	612	65.5	5.57	424	12.33	7	7	0	1.88679e+07	High	1		choline dehydrogenase [EC:1.1.99.1]
	Checked	Protein Group ID	# Proteins	# Unique Peptides	# Peptides	# PSMs	Group Description	Found in Sample: [S33] F33: Sample												#N/A
	FALSE	38	1	7	7	28	[Master Protein] gene004051	High												#N/A
		Checked	Confidence	Annotated Sequence	Modifications	# Protein Groups	# Proteins	# PSMs	Master Protein Accessions	Positions in Proteins	Modifications in Proteins	# Missed Cleavages	Theo. MH+ [Da]	Abundance: F33: Sample	Quan Info	Found in Sample: [S33] F33: Sample	Confidence (by Search Engine): Mascot	Confidence (by Search Engine): Sequest HT	XCorr (by Search Engine): Sequest HT	#N/A	Top Apex RT [min]
		FALSE	High	[R].GNPSTTVYAVAER.[A]		1	1	4	gene004051	gene004051 [587-599]		0	1364.68	2.96848e+06		High	High	High	2.54	#N/A	24.71
		FALSE	High	[R].LGYIDDAIR.[A]		1	1	4	gene004051	gene004051 [144-152]		0	1035.55	2.01626e+06		High	High	Medium	1.43	#N/A	28.36
		FALSE	High	[K].LLELSGVGSR.[D]		1	1	3	gene004051	gene004051 [282-291]		0	1030.59	2.81007e+06		High	High	Medium	1.68	#N/A	27.45
		FALSE	High	[K].IIFNNDGGNPK.[A]		1	1	4	gene004051	gene004051 [239-249]		0	1188.6	2.11477e+06		High	High	Medium	1.88	#N/A	22.92
		FALSE	High	[R].SDSATAYLEPAK.[S]		1	1	4	gene004051	gene004051 [212-223]		0	1252.61	4.02009e+06		High	High	High	2.04	#N/A	24.67
		FALSE	Medium	[K].VIPLSQGR.[L]		1	1	3	gene004051	gene004051 [77-84]		0	869.52	2.03038e+06		Medium	Medium	Medium	0.89	#N/A	21.4
		FALSE	High	[R].VVDSSIMPITTR.[G]		1	1	2	gene004051	gene004051 [575-586]		0	1318.7	938123		High	High	Medium	1.57	#N/A	28.44
		FALSE	High	[R].VVDSSIMPITTR.[G]	1xOxidation [M7]	1	1	4	gene004051	gene004051 [575-586]		0	1334.7	1.96971e+06		High	High	Medium	1.05	#N/A	24.79
FALSE	Master Protein	gene010048	gene010048	12	6	28	6	446	48.1	4.96	394	12.2	6	6	0	27940098	High	1		cellulose 1,4-beta-cellobiosidase [EC:3.2.1.91]
	Checked	Protein Group ID	# Proteins	# Unique Peptides	# Peptides	# PSMs	Group Description	Found in Sample: [S33] F33: Sample												#N/A
	FALSE	34	1	6	6	28	[Master Protein] gene010048	High												#N/A
		Checked	Confidence	Annotated Sequence	Modifications	# Protein Groups	# Proteins	# PSMs	Master Protein Accessions	Positions in Proteins	Modifications in Proteins	# Missed Cleavages	Theo. MH+ [Da]	Abundance: F33: Sample	Quan Info	Found in Sample: [S33] F33: Sample	Confidence (by Search Engine): Mascot	Confidence (by Search Engine): Sequest HT	XCorr (by Search Engine): Sequest HT	#N/A	Top Apex RT [min]
		FALSE	High	[K].FTVVTQFADNK.[L]		1	1	2	gene010048	gene010048 [302-312]		0	1269.65	1.14242e+06		High	High	Medium	1.54	#N/A	28.79
		FALSE	High	[K].KIEIPGPK.[L]		1	1	4	gene010048	gene010048 [323-330]		1	881.545	2.64392e+06		High	High	Medium	1.73	#N/A	21.01
		FALSE	High	[K].IEIPGPK.[L]		1	1	8	gene010048	gene010048 [324-330]		0	753.451	6.95773e+06		High	High	Medium	1.51	#N/A	23.85
		FALSE	High	[R].MGNTDFYGK.[G]		1	1	3	gene010048	gene010048 [284-292]		0	1032.45	4112585		High	High	Medium	1.01	#N/A	22.82
		FALSE	High	[K].TYGASTSGDALTLK.[F]		1	1	7	gene010048	gene010048 [96-109]		0	1384.7	12095050		High	High	High	2.13	#N/A	25.7
		FALSE	High	[K].YGTGYCDAQCAR.[D]	2xCarbamidomethyl [C6; C10]	1	1	4	gene010048	gene010048 [183-194]		0	1421.56	988393		High	High	High	3.01	#N/A	20.9
FALSE	Master Protein	gene001982	gene001982	15	3	7	3	262	28.2	6.02	136	2.29	3	2	0	3.48355e+06	High	1		lytic cellulose monooxygenase (C1-hydroxylating) [EC:1.14.99.54]
	Checked	Protein Group ID	# Proteins	# Unique Peptides	# Peptides	# PSMs	Group Description	Found in Sample: [S33] F33: Sample												#N/A
	FALSE	52	1	3	3	7	[Master Protein] gene001982	High												#N/A
		Checked	Confidence	Annotated Sequence	Modifications	# Protein Groups	# Proteins	# PSMs	Master Protein Accessions	Positions in Proteins	Modifications in Proteins	# Missed Cleavages	Theo. MH+ [Da]	Abundance: F33: Sample	Quan Info	Found in Sample: [S33] F33: Sample	Confidence (by Search Engine): Mascot	Confidence (by Search Engine): Sequest HT	XCorr (by Search Engine): Sequest HT	#N/A	Top Apex RT [min]
		FALSE	High	[R].QNSNYNSPVTDLASNDLR.[C]		1	1	2	gene001982	gene001982 [42-59]		0	2007.94	365867		High	High	Medium	1.58	#N/A	29.94
		FALSE	High	[K].VSGGSGSYNPTTVK.[I]		1	1	4	gene001982	gene001982 [179-192]		0	1353.66	2.2583e+06		High	High	High	2.29	#N/A	20.5
		FALSE	Medium	[K].YAPFEYIR.[Q]		1	1	1	gene001982	gene001982 [34-41]		0	1058.53	859382		Medium	Medium	Low	0.77	#N/A	30.8
FALSE	Master Protein	gene001133	gene001133	4	1	4	1	326	35.8	5.19	93	2.28	1	1	0	932266	High	1		arabinan endo-1,5-alpha-L-arabinosidase [EC:3.2.1.99]
	Checked	Protein Group ID	# Proteins	# Unique Peptides	# Peptides	# PSMs	Group Description	Found in Sample: [S33] F33: Sample												#N/A
	FALSE	8	1	1	1	4	[Master Protein] gene001133	High												#N/A
		Checked	Confidence	Annotated Sequence	Modifications	# Protein Groups	# Proteins	# PSMs	Master Protein Accessions	Positions in Proteins	Modifications in Proteins	# Missed Cleavages	Theo. MH+ [Da]	Abundance: F33: Sample	Quan Info	Found in Sample: [S33] F33: Sample	Confidence (by Search Engine): Mascot	Confidence (by Search Engine): Sequest HT	XCorr (by Search Engine): Sequest HT	#N/A	Top Apex RT [min]
		FALSE	High	[R].SDNPAGPYVDKDGR.[A]		1	1	4	gene001133	gene001133 [246-259]		1	1490.69	932266		High	High	Medium	2.28	#N/A	20.76
FALSE	Master Protein	gene002106	gene002106	3	1	5	1	411	44.7	5.85	57	2.19	1	1	0	5.37661e+06	High	1
	Checked	Protein Group ID	# Proteins	# Unique Peptides	# Peptides	# PSMs	Group Description	Found in Sample: [S33] F33: Sample												#N/A
	FALSE	31	1	1	1	5	[Master Protein] gene002106	High												#N/A
		Checked	Confidence	Annotated Sequence	Modifications	# Protein Groups	# Proteins	# PSMs	Master Protein Accessions	Positions in Proteins	Modifications in Proteins	# Missed Cleavages	Theo. MH+ [Da]	Abundance: F33: Sample	Quan Info	Found in Sample: [S33] F33: Sample	Confidence (by Search Engine): Mascot	Confidence (by Search Engine): Sequest HT	XCorr (by Search Engine): Sequest HT	#N/A	Top Apex RT [min]
		FALSE	High	[R].DEDTAEGLKDTFR.[H]		1	1	5	gene002106	gene002106 [383-395]		1	1496.69	5.37661e+06		High	High	High	2.19	#N/A	25.67
FALSE	Master Protein	gene002587	gene002587	5	1	2	1	339	36.6	4.89	43	1.97	1	1	0	868238	High	1
	Checked	Protein Group ID	# Proteins	# Unique Peptides	# Peptides	# PSMs	Group Description	Found in Sample: [S33] F33: Sample												#N/A
	FALSE	39	1	1	1	2	[Master Protein] gene002587	High												#N/A
		Checked	Confidence	Annotated Sequence	Modifications	# Protein Groups	# Proteins	# PSMs	Master Protein Accessions	Positions in Proteins	Modifications in Proteins	# Missed Cleavages	Theo. MH+ [Da]	Abundance: F33: Sample	Quan Info	Found in Sample: [S33] F33: Sample	Confidence (by Search Engine): Mascot	Confidence (by Search Engine): Sequest HT	XCorr (by Search Engine): Sequest HT	#N/A	Top Apex RT [min]
		FALSE	High	[R].SPLTVGQGEQSVEAEK.[A]		1	1	2	gene002587	gene002587 [210-225]		0	1658.82	868238		High	High	High	1.97	#N/A	24.47
FALSE	Master Protein	gene009220	gene009220	9	4	9	4	485	52.5	4.91	65	1.86	2	4	0	4.43682e+06	High	1		glucosylceramidase [EC:3.2.1.45] | glucan endo-1,6-beta-glucosidase [EC:3.2.1.75]
	Checked	Protein Group ID	# Proteins	# Unique Peptides	# Peptides	# PSMs	Group Description	Found in Sample: [S33] F33: Sample												#N/A
	FALSE	15	2	4	4	11	[Master Protein] gene009220	High												#N/A
		Checked	Confidence	Annotated Sequence	Modifications	# Protein Groups	# Proteins	# PSMs	Master Protein Accessions	Positions in Proteins	Modifications in Proteins	# Missed Cleavages	Theo. MH+ [Da]	Abundance: F33: Sample	Quan Info	Found in Sample: [S33] F33: Sample	Confidence (by Search Engine): Mascot	Confidence (by Search Engine): Sequest HT	XCorr (by Search Engine): Sequest HT	#N/A	Top Apex RT [min]
		FALSE	Medium	[K].ILSELK.[GK]		1	2	4	gene009220	gene009220 [160-165]; gene008552 [500-505]		0	702.44	694251		Medium	n/a	Medium	1.26	#N/A	21.34
		FALSE	High	[K].LSPVDAPVSGK.[G]		1	1	2	gene009220	gene009220 [42-52]		0	1069.59	1.55977e+06		High	High	Medium	1.86	#N/A	22.77
		FALSE	High	[R].QASPQAYVSSSDLK.[Y]		1	1	2	gene009220	gene009220 [26-39]		0	1480.73	356486		High	High	Medium	1.23	#N/A	30.41
		FALSE	Medium	[K].VTHDFVGPALR.[A]		1	1	3	gene009220	gene009220 [255-265]		0	1211.65	1.82631e+06		Medium	Low	Medium	1.53	#N/A	23.97
FALSE	Master Protein	gene005576	gene005576	3	1	2	1	227	24	5.95	41	1.7	1	1	0	1.00733e+06	High	1		lytic cellulose monooxygenase (C1-hydroxylating) [EC:1.14.99.54]
	Checked	Protein Group ID	# Proteins	# Unique Peptides	# Peptides	# PSMs	Group Description	Found in Sample: [S33] F33: Sample												#N/A
	FALSE	47	1	1	1	2	[Master Protein] gene005576	High												#N/A
		Checked	Confidence	Annotated Sequence	Modifications	# Protein Groups	# Proteins	# PSMs	Master Protein Accessions	Positions in Proteins	Modifications in Proteins	# Missed Cleavages	Theo. MH+ [Da]	Abundance: F33: Sample	Quan Info	Found in Sample: [S33] F33: Sample	Confidence (by Search Engine): Mascot	Confidence (by Search Engine): Sequest HT	XCorr (by Search Engine): Sequest HT	#N/A	Top Apex RT [min]
		FALSE	High	[K].SGDYLLR.[S]		1	1	2	gene005576	gene005576 [146-152]		0	823.431	1.00733e+06		High	High	Medium	1.7	#N/A	23.83
FALSE	Master Protein	gene008176	gene008176	8	3	11	3	385	41.5	4.93	109	1.7	3	3	0	8.41101e+06	High	1
	Checked	Protein Group ID	# Proteins	# Unique Peptides	# Peptides	# PSMs	Group Description	Found in Sample: [S33] F33: Sample												#N/A
	FALSE	48	1	3	3	11	[Master Protein] gene008176	High												#N/A
		Checked	Confidence	Annotated Sequence	Modifications	# Protein Groups	# Proteins	# PSMs	Master Protein Accessions	Positions in Proteins	Modifications in Proteins	# Missed Cleavages	Theo. MH+ [Da]	Abundance: F33: Sample	Quan Info	Found in Sample: [S33] F33: Sample	Confidence (by Search Engine): Mascot	Confidence (by Search Engine): Sequest HT	XCorr (by Search Engine): Sequest HT	#N/A	Top Apex RT [min]
		FALSE	High	[R].MAPVATGLGK.[T]		1	1	3	gene008176	gene008176 [80-89]		0	944.523	1.72446e+06		High	High	Medium	1.31	#N/A	22.65
		FALSE	High	[R].MAPVATGLGK.[T]	1xOxidation [M1]	1	1	2	gene008176	gene008176 [80-89]		0	960.518	1.00281e+06		High	High	Medium	1.7	#N/A	20.38
		FALSE	High	[K].NNQAAIDAIR.[A]		1	1	2	gene008176	gene008176 [187-196]		0	1085.57	2418589		High	High	Medium	1.35	#N/A	22.56
		FALSE	High	[K].VLQPLVPSK.[L]		1	1	4	gene008176	gene008176 [358-366]		0	980.614	3265157		High	High	Medium	1.32	#N/A	25.04
FALSE	Master Protein	gene002112	gene002112	3	1	2	1	380	42	5.76	30	1.7	1	1	0	2.0584e+06	High	1
	Checked	Protein Group ID	# Proteins	# Unique Peptides	# Peptides	# PSMs	Group Description	Found in Sample: [S33] F33: Sample												#N/A
	FALSE	58	1	1	1	2	[Master Protein] gene002112	High												#N/A
		Checked	Confidence	Annotated Sequence	Modifications	# Protein Groups	# Proteins	# PSMs	Master Protein Accessions	Positions in Proteins	Modifications in Proteins	# Missed Cleavages	Theo. MH+ [Da]	Abundance: F33: Sample	Quan Info	Found in Sample: [S33] F33: Sample	Confidence (by Search Engine): Mascot	Confidence (by Search Engine): Sequest HT	XCorr (by Search Engine): Sequest HT	#N/A	Top Apex RT [min]
		FALSE	High	[R].EILDEQGVDTK.[S]		1	1	2	gene002112	gene002112 [100-110]		0	1246.62	2.0584e+06		High	High	Medium	1.7	#N/A	23.89
FALSE	Master Protein	gene003555	gene003555	1	1	4	1	1002	112.5	6.09	34	1.64	1	1	0	3.19499e+06	High	1		trehalose 6-phosphate synthase/phosphatase [EC:2.4.1.15 3.1.3.12]
	Checked	Protein Group ID	# Proteins	# Unique Peptides	# Peptides	# PSMs	Group Description	Found in Sample: [S33] F33: Sample												#N/A
	FALSE	26	1	1	1	4	[Master Protein] gene003555	High												#N/A
		Checked	Confidence	Annotated Sequence	Modifications	# Protein Groups	# Proteins	# PSMs	Master Protein Accessions	Positions in Proteins	Modifications in Proteins	# Missed Cleavages	Theo. MH+ [Da]	Abundance: F33: Sample	Quan Info	Found in Sample: [S33] F33: Sample	Confidence (by Search Engine): Mascot	Confidence (by Search Engine): Sequest HT	XCorr (by Search Engine): Sequest HT	#N/A	Top Apex RT [min]
		FALSE	High	[R].ESISEIR.[A]		1	1	4	gene003555	gene003555 [133-139]		0	833.436	3.19499e+06		High	High	Medium	1.64	#N/A	21.07
FALSE	Master Protein	gene007445	gene007445	2	1	2	1	375	41.6	5.69	28	0	1	1	0	262929	High	1		actin beta/gamma 1
	Checked	Protein Group ID	# Proteins	# Unique Peptides	# Peptides	# PSMs	Group Description	Found in Sample: [S33] F33: Sample												#N/A
	FALSE	11	1	1	1	2	[Master Protein] gene007445	High												#N/A
		Checked	Confidence	Annotated Sequence	Modifications	# Protein Groups	# Proteins	# PSMs	Master Protein Accessions	Positions in Proteins	Modifications in Proteins	# Missed Cleavages	Theo. MH+ [Da]	Abundance: F33: Sample	Quan Info	Found in Sample: [S33] F33: Sample	Confidence (by Search Engine): Mascot	Confidence (by Search Engine): Sequest HT	XCorr (by Search Engine): Sequest HT	#N/A	Top Apex RT [min]
		FALSE	High	[R].IIAPPER.[K]		1	1	2	gene007445	gene007445 [329-335]		0	795.472	262929		High	High	Medium	0.91	#N/A	20.59
FALSE	Master Protein	gene004812	gene004812	3	1	2	1	351	38.7	4.79	25	0	1	1	0	396421	High	1		endo-1,4-beta-xylanase [EC:3.2.1.8]
	Checked	Protein Group ID	# Proteins	# Unique Peptides	# Peptides	# PSMs	Group Description	Found in Sample: [S33] F33: Sample												#N/A
	FALSE	29	1	1	1	2	[Master Protein] gene004812	High												#N/A
		Checked	Confidence	Annotated Sequence	Modifications	# Protein Groups	# Proteins	# PSMs	Master Protein Accessions	Positions in Proteins	Modifications in Proteins	# Missed Cleavages	Theo. MH+ [Da]	Abundance: F33: Sample	Quan Info	Found in Sample: [S33] F33: Sample	Confidence (by Search Engine): Mascot	Confidence (by Search Engine): Sequest HT	XCorr (by Search Engine): Sequest HT	#N/A	Top Apex RT [min]
		FALSE	High	[K].YFGAATDSPGQR.[E]		1	1	2	gene004812	gene004812 [33-44]		0	1269.59	396421		High	High	Medium	1.38	#N/A	22.89
FALSE	Master Protein	gene008397	gene008397	2	1	2	1	507	55.6	5.01	24	0	1	1	0	603973	Medium	1
	Checked	Protein Group ID	# Proteins	# Unique Peptides	# Peptides	# PSMs	Group Description	Found in Sample: [S33] F33: Sample												#N/A
	FALSE	30	1	1	1	2	[Master Protein] gene008397	Medium												#N/A
		Checked	Confidence	Annotated Sequence	Modifications	# Protein Groups	# Proteins	# PSMs	Master Protein Accessions	Positions in Proteins	Modifications in Proteins	# Missed Cleavages	Theo. MH+ [Da]	Abundance: F33: Sample	Quan Info	Found in Sample: [S33] F33: Sample	Confidence (by Search Engine): Mascot	Confidence (by Search Engine): Sequest HT	XCorr (by Search Engine): Sequest HT	#N/A	Top Apex RT [min]
		FALSE	Medium	[R].LTVAPTAEAK.[A]		1	1	2	gene008397	gene008397 [368-377]		0	1000.57	603973		Medium	Medium	Medium	0.97	#N/A	20.7
FALSE	Master Protein	gene001010	gene001010	7	1	3	1	105	12	10.67	20	0	1	1	0	2.99899e+06	Medium	1
	Checked	Protein Group ID	# Proteins	# Unique Peptides	# Peptides	# PSMs	Group Description	Found in Sample: [S33] F33: Sample												#N/A
	FALSE	55	1	1	1	3	[Master Protein] gene001010	Medium												#N/A
		Checked	Confidence	Annotated Sequence	Modifications	# Protein Groups	# Proteins	# PSMs	Master Protein Accessions	Positions in Proteins	Modifications in Proteins	# Missed Cleavages	Theo. MH+ [Da]	Abundance: F33: Sample	Quan Info	Found in Sample: [S33] F33: Sample	Confidence (by Search Engine): Mascot	Confidence (by Search Engine): Sequest HT	XCorr (by Search Engine): Sequest HT	#N/A	Top Apex RT [min]
		FALSE	Medium	[R].WAPRWER.[N]		1	1	3	gene001010	gene001010 [45-51]		1	1000.51	2.99899e+06		Medium	Medium	Medium	0.93	#N/A	23.94
FALSE	Master Protein	gene009379	gene009379	1	1	2	1	726	81.4	6.84	16	0	1	1	0	2.86429e+06	Medium	1		catalase [EC:1.11.1.6]
	Checked	Protein Group ID	# Proteins	# Unique Peptides	# Peptides	# PSMs	Group Description	Found in Sample: [S33] F33: Sample												#N/A
	FALSE	50	1	1	1	2	[Master Protein] gene009379	Medium												#N/A
		Checked	Confidence	Annotated Sequence	Modifications	# Protein Groups	# Proteins	# PSMs	Master Protein Accessions	Positions in Proteins	Modifications in Proteins	# Missed Cleavages	Theo. MH+ [Da]	Abundance: F33: Sample	Quan Info	Found in Sample: [S33] F33: Sample	Confidence (by Search Engine): Mascot	Confidence (by Search Engine): Sequest HT	XCorr (by Search Engine): Sequest HT	#N/A	Top Apex RT [min]
		FALSE	Medium	[K].IGGQDPDFHR.[K]		1	1	2	gene009379	gene009379 [259-268]		0	1141.54	2.86429e+06		Medium	Medium	Medium	0.82	#N/A	20.93
FALSE	Master Protein	gene010319	gene010319	1	1	2	1	719	80.5	8.32	13	0	1	1	0	1.29117e+06	Medium	1		peroxin-12
	Checked	Protein Group ID	# Proteins	# Unique Peptides	# Peptides	# PSMs	Group Description	Found in Sample: [S33] F33: Sample												#N/A
	FALSE	35	1	1	1	2	[Master Protein] gene010319	Medium												#N/A
		Checked	Confidence	Annotated Sequence	Modifications	# Protein Groups	# Proteins	# PSMs	Master Protein Accessions	Positions in Proteins	Modifications in Proteins	# Missed Cleavages	Theo. MH+ [Da]	Abundance: F33: Sample	Quan Info	Found in Sample: [S33] F33: Sample	Confidence (by Search Engine): Mascot	Confidence (by Search Engine): Sequest HT	XCorr (by Search Engine): Sequest HT	#N/A	Top Apex RT [min]
		FALSE	Medium	[R].LLRWLRAK.[H]		1	1	2	gene010319	gene010319 [190-197]		2	1055.68	1.29117e+06		Medium	Medium	Medium	1.18	#N/A	19.98
FALSE	Master Protein	gene002565	gene002565	3	1	1	1	527	57.6	4.7		0		1	0	178265	Medium	1		mannosyl-oligosaccharide alpha-1,2-mannosidase [EC:3.2.1.113]
	Checked	Protein Group ID	# Proteins	# Unique Peptides	# Peptides	# PSMs	Group Description	Found in Sample: [S33] F33: Sample												#N/A
	FALSE	10	1	1	1	1	[Master Protein] gene002565	Medium												#N/A
		Checked	Confidence	Annotated Sequence	Modifications	# Protein Groups	# Proteins	# PSMs	Master Protein Accessions	Positions in Proteins	Modifications in Proteins	# Missed Cleavages	Theo. MH+ [Da]	Abundance: F33: Sample	Quan Info	Found in Sample: [S33] F33: Sample	Confidence (by Search Engine): Mascot	Confidence (by Search Engine): Sequest HT	XCorr (by Search Engine): Sequest HT	#N/A	Top Apex RT [min]
		FALSE	Medium	[R].NPDVGEPYPGLIGTNVR.[V]		1	1	1	gene002565	gene002565 [234-250]		0	1797.91	178265		Medium	Low	Medium	1.13	#N/A	31.95
FALSE	Master Protein	gene005508	gene005508	1	1	1	1	629	70.7	9.42		0		1	0	7427208	Medium	1
	Checked	Protein Group ID	# Proteins	# Unique Peptides	# Peptides	# PSMs	Group Description	Found in Sample: [S33] F33: Sample												#N/A
	FALSE	44	1	1	1	1	[Master Protein] gene005508	Medium												#N/A
		Checked	Confidence	Annotated Sequence	Modifications	# Protein Groups	# Proteins	# PSMs	Master Protein Accessions	Positions in Proteins	Modifications in Proteins	# Missed Cleavages	Theo. MH+ [Da]	Abundance: F33: Sample	Quan Info	Found in Sample: [S33] F33: Sample	Confidence (by Search Engine): Mascot	Confidence (by Search Engine): Sequest HT	XCorr (by Search Engine): Sequest HT	#N/A	Top Apex RT [min]
		FALSE	Medium	[R].LARMFR.[L]	1xOxidation [M4]	1	1	1	gene005508	gene005508 [339-344]		1	809.445	7427208		Medium	n/a	Medium	0.89	#N/A	21.38
FALSE	Master Protein	gene002916	gene002916	1	1	2	1	1105	123.9	7.06		0		1	0	6.77188e+06	Medium	1		valyl-tRNA synthetase [EC:6.1.1.9]
	Checked	Protein Group ID	# Proteins	# Unique Peptides	# Peptides	# PSMs	Group Description	Found in Sample: [S33] F33: Sample												#N/A
	FALSE	45	1	1	1	2	[Master Protein] gene002916	Medium												#N/A
		Checked	Confidence	Annotated Sequence	Modifications	# Protein Groups	# Proteins	# PSMs	Master Protein Accessions	Positions in Proteins	Modifications in Proteins	# Missed Cleavages	Theo. MH+ [Da]	Abundance: F33: Sample	Quan Info	Found in Sample: [S33] F33: Sample	Confidence (by Search Engine): Mascot	Confidence (by Search Engine): Sequest HT	XCorr (by Search Engine): Sequest HT	#N/A	Top Apex RT [min]
		FALSE	Medium	[K].VAAALQEADR.[K]		1	1	2	gene002916	gene002916 [1070-1079]		0	1043.55	6.77188e+06		Medium	n/a	Medium	1.05	#N/A	23.81
FALSE	Master Protein	gene000461	gene000461	0	1	1	1	3202	360.2	6.33		0		1	0	848622	Medium	1		vacuolar protein sorting-associated protein 13A/C
	Checked	Protein Group ID	# Proteins	# Unique Peptides	# Peptides	# PSMs	Group Description	Found in Sample: [S33] F33: Sample												#N/A
	FALSE	46	1	1	1	1	[Master Protein] gene000461	Medium												#N/A
		Checked	Confidence	Annotated Sequence	Modifications	# Protein Groups	# Proteins	# PSMs	Master Protein Accessions	Positions in Proteins	Modifications in Proteins	# Missed Cleavages	Theo. MH+ [Da]	Abundance: F33: Sample	Quan Info	Found in Sample: [S33] F33: Sample	Confidence (by Search Engine): Mascot	Confidence (by Search Engine): Sequest HT	XCorr (by Search Engine): Sequest HT	#N/A	Top Apex RT [min]
		FALSE	Medium	[R].LLVEVK.[L]		1	1	1	gene000461	gene000461 [2031-2036]		0	700.46	848622		Medium	n/a	Medium	1.32	#N/A	25.1
FALSE	Master Protein	gene006204	gene006204	2	1	1	1	506	54.8	5.43		0		1	0	1.92837e+06	Medium	1
	Checked	Protein Group ID	# Proteins	# Unique Peptides	# Peptides	# PSMs	Group Description	Found in Sample: [S33] F33: Sample												#N/A
	FALSE	9	1	1	1	1	[Master Protein] gene006204	Medium												#N/A
		Checked	Confidence	Annotated Sequence	Modifications	# Protein Groups	# Proteins	# PSMs	Master Protein Accessions	Positions in Proteins	Modifications in Proteins	# Missed Cleavages	Theo. MH+ [Da]	Abundance: F33: Sample	Quan Info	Found in Sample: [S33] F33: Sample	Confidence (by Search Engine): Mascot	Confidence (by Search Engine): Sequest HT	XCorr (by Search Engine): Sequest HT	#N/A	Top Apex RT [min]
		FALSE	Medium	[R].AGSTAGESNGR.[D]		1	1	1	gene006204	gene006204 [81-91]		0	1006.45	1.92837e+06		Medium	n/a	Medium	0.81	#N/A	22.52
FALSE	Master Protein Rejected	gene002613	gene002613	2	1	1	0	593	67.7	8.48		0		1	0		Not Found	0
FALSE	Master Protein	gene004084	gene004084	2	1	1	1	323	35.4	6.6		0		1	0	22865180	Medium	1		aflatoxin B1 aldehyde reductase
	Checked	Protein Group ID	# Proteins	# Unique Peptides	# Peptides	# PSMs	Group Description	Found in Sample: [S33] F33: Sample												#N/A
	FALSE	49	1	1	1	1	[Master Protein] gene004084	Medium												#N/A
		Checked	Confidence	Annotated Sequence	Modifications	# Protein Groups	# Proteins	# PSMs	Master Protein Accessions	Positions in Proteins	Modifications in Proteins	# Missed Cleavages	Theo. MH+ [Da]	Abundance: F33: Sample	Quan Info	Found in Sample: [S33] F33: Sample	Confidence (by Search Engine): Mascot	Confidence (by Search Engine): Sequest HT	XCorr (by Search Engine): Sequest HT	#N/A	Top Apex RT [min]
		FALSE	Medium	[R].AIDEGFR.[Q]		1	1	1	gene004084	gene004084 [128-134]		0	807.4	22865180		Medium	Low	Medium	0.91	#N/A	22.86
FALSE	Master Protein	gene006706	gene006706	3	1	1	1	350	36.8	5.52		0		1	0	15289493	Medium	1
	Checked	Protein Group ID	# Proteins	# Unique Peptides	# Peptides	# PSMs	Group Description	Found in Sample: [S33] F33: Sample												#N/A
	FALSE	20	1	1	1	1	[Master Protein] gene006706	Medium												#N/A
		Checked	Confidence	Annotated Sequence	Modifications	# Protein Groups	# Proteins	# PSMs	Master Protein Accessions	Positions in Proteins	Modifications in Proteins	# Missed Cleavages	Theo. MH+ [Da]	Abundance: F33: Sample	Quan Info	Found in Sample: [S33] F33: Sample	Confidence (by Search Engine): Mascot	Confidence (by Search Engine): Sequest HT	XCorr (by Search Engine): Sequest HT	#N/A	Top Apex RT [min]
		FALSE	Medium	[K].AYGTSSNGKK.[I]		1	1	1	gene006706	gene006706 [75-84]		1	1012.51	15289493		Medium	Low	Medium	0.85	#N/A	22.67
FALSE	Master Protein	gene002815	gene002815	3	1	1	1	298	33.6	6.93		0		1	0	24017424	Medium	1
	Checked	Protein Group ID	# Proteins	# Unique Peptides	# Peptides	# PSMs	Group Description	Found in Sample: [S33] F33: Sample												#N/A
	FALSE	51	1	1	1	1	[Master Protein] gene002815	Medium												#N/A
		Checked	Confidence	Annotated Sequence	Modifications	# Protein Groups	# Proteins	# PSMs	Master Protein Accessions	Positions in Proteins	Modifications in Proteins	# Missed Cleavages	Theo. MH+ [Da]	Abundance: F33: Sample	Quan Info	Found in Sample: [S33] F33: Sample	Confidence (by Search Engine): Mascot	Confidence (by Search Engine): Sequest HT	XCorr (by Search Engine): Sequest HT	#N/A	Top Apex RT [min]
		FALSE	Medium	[K].NFTVEEQAK.[V]		1	1	1	gene002815	gene002815 [243-251]		0	1065.52	24017424		Medium	n/a	Medium	0.8	#N/A	20.62
FALSE	Master Protein	gene010331	gene010331	1	1	1	1	729	81.3	6.04		0		1	0	173951072	Medium	1		DNA mismatch repair protein MLH1
	Checked	Protein Group ID	# Proteins	# Unique Peptides	# Peptides	# PSMs	Group Description	Found in Sample: [S33] F33: Sample												#N/A
	FALSE	6	1	1	1	1	[Master Protein] gene010331	Medium												#N/A
		Checked	Confidence	Annotated Sequence	Modifications	# Protein Groups	# Proteins	# PSMs	Master Protein Accessions	Positions in Proteins	Modifications in Proteins	# Missed Cleavages	Theo. MH+ [Da]	Abundance: F33: Sample	Quan Info	Found in Sample: [S33] F33: Sample	Confidence (by Search Engine): Mascot	Confidence (by Search Engine): Sequest HT	XCorr (by Search Engine): Sequest HT	#N/A	Top Apex RT [min]
		FALSE	Medium	[R].LAAIQGGVK.[L]		1	1	1	gene010331	gene010331 [510-518]		0	856.525	173951072		Medium	Low	Medium	0.8	#N/A	23.87
FALSE	Master Protein	gene005371	gene005371	3	1	1	1	338	38.1	5.97		0		1	0	2.97873e+06	Medium	1
	Checked	Protein Group ID	# Proteins	# Unique Peptides	# Peptides	# PSMs	Group Description	Found in Sample: [S33] F33: Sample												#N/A
	FALSE	53	1	1	1	1	[Master Protein] gene005371	Medium												#N/A
		Checked	Confidence	Annotated Sequence	Modifications	# Protein Groups	# Proteins	# PSMs	Master Protein Accessions	Positions in Proteins	Modifications in Proteins	# Missed Cleavages	Theo. MH+ [Da]	Abundance: F33: Sample	Quan Info	Found in Sample: [S33] F33: Sample	Confidence (by Search Engine): Mascot	Confidence (by Search Engine): Sequest HT	XCorr (by Search Engine): Sequest HT	#N/A	Top Apex RT [min]
		FALSE	Medium	[R].LSEICEELNR.[W]	1xCarbamidomethyl [C5]	1	1	1	gene005371	gene005371 [303-312]		0	1262.6	2.97873e+06		Medium	Low	Medium	0.94	#N/A	21.17
FALSE	Master Protein	gene004418	gene004418	2	1	1	1	888	99.3	5.36		0		1	0	3.18501e+06	Medium	1		exo-1,4-beta-D-glucosaminidase [EC:3.2.1.165]
	Checked	Protein Group ID	# Proteins	# Unique Peptides	# Peptides	# PSMs	Group Description	Found in Sample: [S33] F33: Sample												#N/A
	FALSE	54	1	1	1	1	[Master Protein] gene004418	Medium												#N/A
		Checked	Confidence	Annotated Sequence	Modifications	# Protein Groups	# Proteins	# PSMs	Master Protein Accessions	Positions in Proteins	Modifications in Proteins	# Missed Cleavages	Theo. MH+ [Da]	Abundance: F33: Sample	Quan Info	Found in Sample: [S33] F33: Sample	Confidence (by Search Engine): Mascot	Confidence (by Search Engine): Sequest HT	XCorr (by Search Engine): Sequest HT	#N/A	Top Apex RT [min]
		FALSE	Medium	[R].CTLMGCLIQAGVYR.[E]	2xCarbamidomethyl [C1; C6]; 1xOxidation [M4]	1	1	1	gene004418	gene004418 [70-83]		0	1657.79	3.18501e+06		Medium	n/a	Medium	0.81	#N/A	28.03
FALSE	Master Protein	gene004623	gene004623	2	1	1	1	522	57.4	8.09		0		1	0	3098086	Medium	1		DnaJ homolog subfamily C member 3
	Checked	Protein Group ID	# Proteins	# Unique Peptides	# Peptides	# PSMs	Group Description	Found in Sample: [S33] F33: Sample												#N/A
	FALSE	5	1	1	1	1	[Master Protein] gene004623	Medium												#N/A
		Checked	Confidence	Annotated Sequence	Modifications	# Protein Groups	# Proteins	# PSMs	Master Protein Accessions	Positions in Proteins	Modifications in Proteins	# Missed Cleavages	Theo. MH+ [Da]	Abundance: F33: Sample	Quan Info	Found in Sample: [S33] F33: Sample	Confidence (by Search Engine): Mascot	Confidence (by Search Engine): Sequest HT	XCorr (by Search Engine): Sequest HT	#N/A	Top Apex RT [min]
		FALSE	Medium	[K].ALERNQPMSGVK.[L]	1xOxidation [M8]	1	1	1	gene004623	gene004623 [269-280]		1	1345.69	3098086		Medium	Low	Medium	1.02	#N/A	25.13
FALSE	Master Protein	gene008666	gene008666	1	1	1	1	1120	124.1	8.07		0		1	0	483895	Medium	1
	Checked	Protein Group ID	# Proteins	# Unique Peptides	# Peptides	# PSMs	Group Description	Found in Sample: [S33] F33: Sample												#N/A
	FALSE	4	1	1	1	1	[Master Protein] gene008666	Medium												#N/A
		Checked	Confidence	Annotated Sequence	Modifications	# Protein Groups	# Proteins	# PSMs	Master Protein Accessions	Positions in Proteins	Modifications in Proteins	# Missed Cleavages	Theo. MH+ [Da]	Abundance: F33: Sample	Quan Info	Found in Sample: [S33] F33: Sample	Confidence (by Search Engine): Mascot	Confidence (by Search Engine): Sequest HT	XCorr (by Search Engine): Sequest HT	#N/A	Top Apex RT [min]
		FALSE	Medium	[K].LGTKPNGVSR.[S]		1	1	1	gene008666	gene008666 [691-700]		0	1028.58	483895		Medium	Low	Medium	0.81	#N/A	21.92
FALSE	Master Protein	gene004498	gene004498	4	1	2	1	238	26	8.87		0		1	0	2373187	Medium	1
	Checked	Protein Group ID	# Proteins	# Unique Peptides	# Peptides	# PSMs	Group Description	Found in Sample: [S33] F33: Sample												#N/A
	FALSE	3	1	1	1	2	[Master Protein] gene004498	Medium												#N/A
		Checked	Confidence	Annotated Sequence	Modifications	# Protein Groups	# Proteins	# PSMs	Master Protein Accessions	Positions in Proteins	Modifications in Proteins	# Missed Cleavages	Theo. MH+ [Da]	Abundance: F33: Sample	Quan Info	Found in Sample: [S33] F33: Sample	Confidence (by Search Engine): Mascot	Confidence (by Search Engine): Sequest HT	XCorr (by Search Engine): Sequest HT	#N/A	Top Apex RT [min]
		FALSE	Medium	[R].DAALAVDAAR.[A]		1	1	2	gene004498	gene004498 [131-140]		0	972.511	2373187		Medium	Low	Medium	1.27	#N/A	20.86
FALSE	Master Protein	gene000294	gene000294	1	1	1	1	805	92.3	5.86		0		1	0	24421808	Medium	1		DNA excision repair protein ERCC-2 [EC:3.6.4.12]
	Checked	Protein Group ID	# Proteins	# Unique Peptides	# Peptides	# PSMs	Group Description	Found in Sample: [S33] F33: Sample												#N/A
	FALSE	59	1	1	1	1	[Master Protein] gene000294	Medium												#N/A
		Checked	Confidence	Annotated Sequence	Modifications	# Protein Groups	# Proteins	# PSMs	Master Protein Accessions	Positions in Proteins	Modifications in Proteins	# Missed Cleavages	Theo. MH+ [Da]	Abundance: F33: Sample	Quan Info	Found in Sample: [S33] F33: Sample	Confidence (by Search Engine): Mascot	Confidence (by Search Engine): Sequest HT	XCorr (by Search Engine): Sequest HT	#N/A	Top Apex RT [min]
		FALSE	Medium	[R].DADEARK.[E]		1	1	1	gene000294	gene000294 [299-305]		1	804.385	24421808		Medium	n/a	Medium	0.8	#N/A	21.7
FALSE	Master Protein Rejected	gene001569	gene001569	1	1	1	0	1066	121.6	7.81		0		1	0		Not Found	0
FALSE	Master Protein	gene006873	gene006873	2	1	1	1	503	52.6	6.67		0		1	0	664508	Medium	1
	Checked	Protein Group ID	# Proteins	# Unique Peptides	# Peptides	# PSMs	Group Description	Found in Sample: [S33] F33: Sample												#N/A
	FALSE	19	1	1	1	1	[Master Protein] gene006873	Medium												#N/A
		Checked	Confidence	Annotated Sequence	Modifications	# Protein Groups	# Proteins	# PSMs	Master Protein Accessions	Positions in Proteins	Modifications in Proteins	# Missed Cleavages	Theo. MH+ [Da]	Abundance: F33: Sample	Quan Info	Found in Sample: [S33] F33: Sample	Confidence (by Search Engine): Mascot	Confidence (by Search Engine): Sequest HT	XCorr (by Search Engine): Sequest HT	#N/A	Top Apex RT [min]
		FALSE	Medium	[R].FVNELDTR.[D]		1	1	1	gene006873	gene006873 [315-322]		0	993.5	664508		Medium	Low	Medium	0.85	#N/A	23.63
FALSE	Master Protein	gene000748	gene000748	2	1	1	1	400	44.3	4.41		0		1	0	6.77188e+06	Medium	1
	Checked	Protein Group ID	# Proteins	# Unique Peptides	# Peptides	# PSMs	Group Description	Found in Sample: [S33] F33: Sample												#N/A
	FALSE	40	1	1	1	1	[Master Protein] gene000748	Medium												#N/A
		Checked	Confidence	Annotated Sequence	Modifications	# Protein Groups	# Proteins	# PSMs	Master Protein Accessions	Positions in Proteins	Modifications in Proteins	# Missed Cleavages	Theo. MH+ [Da]	Abundance: F33: Sample	Quan Info	Found in Sample: [S33] F33: Sample	Confidence (by Search Engine): Mascot	Confidence (by Search Engine): Sequest HT	XCorr (by Search Engine): Sequest HT	#N/A	Top Apex RT [min]
		FALSE	Medium	[K].QIQALEDAR.[R]		1	1	1	gene000748	gene000748 [147-155]		0	1043.55	6.77188e+06		Medium	Low	Medium	0.8	#N/A	23.81
FALSE	Master Protein	gene007648	gene007648	2	1	1	1	490	54.1	7.53		0		1	0	8219298	Medium	1		MFS transporter, ACS family, pantothenate transporter
	Checked	Protein Group ID	# Proteins	# Unique Peptides	# Peptides	# PSMs	Group Description	Found in Sample: [S33] F33: Sample												#N/A
	FALSE	13	1	1	1	1	[Master Protein] gene007648	Medium												#N/A
		Checked	Confidence	Annotated Sequence	Modifications	# Protein Groups	# Proteins	# PSMs	Master Protein Accessions	Positions in Proteins	Modifications in Proteins	# Missed Cleavages	Theo. MH+ [Da]	Abundance: F33: Sample	Quan Info	Found in Sample: [S33] F33: Sample	Confidence (by Search Engine): Mascot	Confidence (by Search Engine): Sequest HT	XCorr (by Search Engine): Sequest HT	#N/A	Top Apex RT [min]
		FALSE	Medium	[R].DKISDALGK.[S]		1	1	1	gene007648	gene007648 [269-277]		1	946.52	8219298		Medium	Low	Medium	0.94	#N/A	20.71
FALSE	Master Protein	gene000297	gene000297	1	1	2	1	1713	190.2	6.54		0		1	0	3160179	Medium	1		DNA-directed RNA polymerase I subunit RPA1 [EC:2.7.7.6]
	Checked	Protein Group ID	# Proteins	# Unique Peptides	# Peptides	# PSMs	Group Description	Found in Sample: [S33] F33: Sample												#N/A
	FALSE	21	1	1	1	2	[Master Protein] gene000297	Medium												#N/A
		Checked	Confidence	Annotated Sequence	Modifications	# Protein Groups	# Proteins	# PSMs	Master Protein Accessions	Positions in Proteins	Modifications in Proteins	# Missed Cleavages	Theo. MH+ [Da]	Abundance: F33: Sample	Quan Info	Found in Sample: [S33] F33: Sample	Confidence (by Search Engine): Mascot	Confidence (by Search Engine): Sequest HT	XCorr (by Search Engine): Sequest HT	#N/A	Top Apex RT [min]
		FALSE	Medium	[K].AADHIGLEVAAK.[F]		1	1	2	gene000297	gene000297 [874-885]		0	1194.65	3160179		Medium	Low	Medium	1.01	#N/A	28.6
FALSE	Master Protein	gene010103	gene010103	2	1	1	1	452	47.9	4.88		0		1	0	5758501	Medium	1		mannan endo-1,6-alpha-mannosidase [EC:3.2.1.101]
	Checked	Protein Group ID	# Proteins	# Unique Peptides	# Peptides	# PSMs	Group Description	Found in Sample: [S33] F33: Sample												#N/A
	FALSE	22	1	1	1	1	[Master Protein] gene010103	Medium												#N/A
		Checked	Confidence	Annotated Sequence	Modifications	# Protein Groups	# Proteins	# PSMs	Master Protein Accessions	Positions in Proteins	Modifications in Proteins	# Missed Cleavages	Theo. MH+ [Da]	Abundance: F33: Sample	Quan Info	Found in Sample: [S33] F33: Sample	Confidence (by Search Engine): Mascot	Confidence (by Search Engine): Sequest HT	XCorr (by Search Engine): Sequest HT	#N/A	Top Apex RT [min]
		FALSE	Medium	[R].VTEGGCAGALR.[W]	1xCarbamidomethyl [C6]	1	1	1	gene010103	gene010103 [167-177]		0	1090.53	5758501		Medium	Low	Medium	1.13	#N/A	21.39
FALSE	Master Protein	gene007738	gene007738	1	1	2	1	605	68.2	5.55		0		1	0	6.44503e+06	Medium	1		leukotriene-A4 hydrolase [EC:3.3.2.6]
	Checked	Protein Group ID	# Proteins	# Unique Peptides	# Peptides	# PSMs	Group Description	Found in Sample: [S33] F33: Sample												#N/A
	FALSE	23	1	1	1	2	[Master Protein] gene007738	Medium												#N/A
		Checked	Confidence	Annotated Sequence	Modifications	# Protein Groups	# Proteins	# PSMs	Master Protein Accessions	Positions in Proteins	Modifications in Proteins	# Missed Cleavages	Theo. MH+ [Da]	Abundance: F33: Sample	Quan Info	Found in Sample: [S33] F33: Sample	Confidence (by Search Engine): Mascot	Confidence (by Search Engine): Sequest HT	XCorr (by Search Engine): Sequest HT	#N/A	Top Apex RT [min]
		FALSE	Medium	[R].EIILDTNR.[L]		1	1	2	gene007738	gene007738 [51-58]		0	973.531	6.44503e+06		Medium	Low	Medium	1.02	#N/A	25.41
FALSE	Master Protein	gene006092	gene006092	1	1	1	1	1078	121.1	6.43		0		1	0	2.0149e+06	Medium	1		glutamate dehydrogenase [EC:1.4.1.2]
	Checked	Protein Group ID	# Proteins	# Unique Peptides	# Peptides	# PSMs	Group Description	Found in Sample: [S33] F33: Sample												#N/A
	FALSE	24	1	1	1	1	[Master Protein] gene006092	Medium												#N/A
		Checked	Confidence	Annotated Sequence	Modifications	# Protein Groups	# Proteins	# PSMs	Master Protein Accessions	Positions in Proteins	Modifications in Proteins	# Missed Cleavages	Theo. MH+ [Da]	Abundance: F33: Sample	Quan Info	Found in Sample: [S33] F33: Sample	Confidence (by Search Engine): Mascot	Confidence (by Search Engine): Sequest HT	XCorr (by Search Engine): Sequest HT	#N/A	Top Apex RT [min]
		FALSE	Medium	[R].LEDAGCILFK.[D]	1xCarbamidomethyl [C6]	1	1	1	gene006092	gene006092 [896-905]		0	1165.59	2.0149e+06		Medium	Low	Medium	0.9	#N/A	23.26
FALSE	Master Protein	gene009801	gene009801	1	1	1	1	930	102.6	8.87		0		1	0	5712562	Medium	1
	Checked	Protein Group ID	# Proteins	# Unique Peptides	# Peptides	# PSMs	Group Description	Found in Sample: [S33] F33: Sample												#N/A
	FALSE	25	1	1	1	1	[Master Protein] gene009801	Medium												#N/A
		Checked	Confidence	Annotated Sequence	Modifications	# Protein Groups	# Proteins	# PSMs	Master Protein Accessions	Positions in Proteins	Modifications in Proteins	# Missed Cleavages	Theo. MH+ [Da]	Abundance: F33: Sample	Quan Info	Found in Sample: [S33] F33: Sample	Confidence (by Search Engine): Mascot	Confidence (by Search Engine): Sequest HT	XCorr (by Search Engine): Sequest HT	#N/A	Top Apex RT [min]
		FALSE	Medium	[K].GASSKQASISDSK.[G]		1	1	1	gene009801	gene009801 [806-818]		1	1265.63	5712562		Medium	Low	Medium	0.84	#N/A	26.28
FALSE	Master Protein	gene003844	gene003844	4	1	1	1	441	47.2	5.45		0		1	0	333060	Medium	1
	Checked	Protein Group ID	# Proteins	# Unique Peptides	# Peptides	# PSMs	Group Description	Found in Sample: [S33] F33: Sample												#N/A
	FALSE	18	1	1	1	1	[Master Protein] gene003844	Medium												#N/A
		Checked	Confidence	Annotated Sequence	Modifications	# Protein Groups	# Proteins	# PSMs	Master Protein Accessions	Positions in Proteins	Modifications in Proteins	# Missed Cleavages	Theo. MH+ [Da]	Abundance: F33: Sample	Quan Info	Found in Sample: [S33] F33: Sample	Confidence (by Search Engine): Mascot	Confidence (by Search Engine): Sequest HT	XCorr (by Search Engine): Sequest HT	#N/A	Top Apex RT [min]
		FALSE	Medium	[K].STVSSQVQNAHSAGLK.[V]		1	1	1	gene003844	gene003844 [398-413]		0	1613.82	333060		Medium	n/a	Medium	1.11	#N/A	19.99
FALSE	Master Protein	gene009383	gene009383	2	1	1	1	327	36	9.41		0		1	0	526887	Medium	1
	Checked	Protein Group ID	# Proteins	# Unique Peptides	# Peptides	# PSMs	Group Description	Found in Sample: [S33] F33: Sample												#N/A
	FALSE	27	1	1	1	1	[Master Protein] gene009383	Medium												#N/A
		Checked	Confidence	Annotated Sequence	Modifications	# Protein Groups	# Proteins	# PSMs	Master Protein Accessions	Positions in Proteins	Modifications in Proteins	# Missed Cleavages	Theo. MH+ [Da]	Abundance: F33: Sample	Quan Info	Found in Sample: [S33] F33: Sample	Confidence (by Search Engine): Mascot	Confidence (by Search Engine): Sequest HT	XCorr (by Search Engine): Sequest HT	#N/A	Top Apex RT [min]
		FALSE	Medium	[R].KKINAHLK.[T]		1	1	1	gene009383	gene009383 [208-215]		2	951.61	526887		Medium	Low	Medium	0.82	#N/A	22.87
FALSE	None	gene008552	gene008552	0	1	2	1	1767	194.5	7.71		0		1	0	694251	Medium	1		Gdp/GTP exchange factor required for growth at low temperatures
	Checked	Protein Group ID	# Proteins	# Unique Peptides	# Peptides	# PSMs	Group Description	Found in Sample: [S33] F33: Sample												#N/A
	FALSE	15	2	4	4	11	[Master Protein] gene009220	High												#N/A
		Checked	Confidence	Annotated Sequence	Modifications	# Protein Groups	# Proteins	# PSMs	Master Protein Accessions	Positions in Proteins	Modifications in Proteins	# Missed Cleavages	Theo. MH+ [Da]	Abundance: F33: Sample	Quan Info	Found in Sample: [S33] F33: Sample	Confidence (by Search Engine): Mascot	Confidence (by Search Engine): Sequest HT	XCorr (by Search Engine): Sequest HT	#N/A	Top Apex RT [min]
		FALSE	Medium	[K].ILSELK.[GK]		1	2	4	gene009220	gene009220 [160-165]; gene008552 [500-505]		0	702.44	694251		Medium	n/a	Medium	1.26	#N/A	21.34
		FALSE	High	[K].LSPVDAPVSGK.[G]		1	1	2	gene009220	gene009220 [42-52]		0	1069.59	1.55977e+06		High	High	Medium	1.86	#N/A	22.77
		FALSE	High	[R].QASPQAYVSSSDLK.[Y]		1	1	2	gene009220	gene009220 [26-39]		0	1480.73	356486		High	High	Medium	1.23	#N/A	30.41
		FALSE	Medium	[K].VTHDFVGPALR.[A]		1	1	3	gene009220	gene009220 [255-265]		0	1211.65	1.82631e+06		Medium	Low	Medium	1.53	#N/A	23.97
FALSE	Master Protein	gene003843	gene003843	1	1	1	1	721	80.1	8.29		0		1	0	9811441	Medium	1
	Checked	Protein Group ID	# Proteins	# Unique Peptides	# Peptides	# PSMs	Group Description	Found in Sample: [S33] F33: Sample												#N/A
	FALSE	12	1	1	1	1	[Master Protein] gene003843	Medium												#N/A
		Checked	Confidence	Annotated Sequence	Modifications	# Protein Groups	# Proteins	# PSMs	Master Protein Accessions	Positions in Proteins	Modifications in Proteins	# Missed Cleavages	Theo. MH+ [Da]	Abundance: F33: Sample	Quan Info	Found in Sample: [S33] F33: Sample	Confidence (by Search Engine): Mascot	Confidence (by Search Engine): Sequest HT	XCorr (by Search Engine): Sequest HT	#N/A	Top Apex RT [min]
		FALSE	Medium	[R].AGNCARAFSK.[S]	1xCarbamidomethyl [C4]	1	1	1	gene003843	gene003843 [205-214]		1	1081.52	9811441		Medium	n/a	Medium	0.92	#N/A	22.16
FALSE	Master Protein	gene009961	gene009961	2	1	1	1	418	45.1	7.68		0		1	0	1.10116e+06	Medium	1
	Checked	Protein Group ID	# Proteins	# Unique Peptides	# Peptides	# PSMs	Group Description	Found in Sample: [S33] F33: Sample												#N/A
	FALSE	28	1	1	1	1	[Master Protein] gene009961	Medium												#N/A
		Checked	Confidence	Annotated Sequence	Modifications	# Protein Groups	# Proteins	# PSMs	Master Protein Accessions	Positions in Proteins	Modifications in Proteins	# Missed Cleavages	Theo. MH+ [Da]	Abundance: F33: Sample	Quan Info	Found in Sample: [S33] F33: Sample	Confidence (by Search Engine): Mascot	Confidence (by Search Engine): Sequest HT	XCorr (by Search Engine): Sequest HT	#N/A	Top Apex RT [min]
		FALSE	Medium	[K].LCVAGEK.[V]	1xCarbamidomethyl [C2]	1	1	1	gene009961	gene009961 [37-43]		0	776.397	1.10116e+06		Medium	Low	Medium	0.86	#N/A	24.97
FALSE	Master Protein	gene008583	gene008583	1	1	1	1	836	92.8	5.58		0		1	0	1487819	Medium	1		cleavage and polyadenylation specificity factor subunit 3 [EC:3.1.27.-]
	Checked	Protein Group ID	# Proteins	# Unique Peptides	# Peptides	# PSMs	Group Description	Found in Sample: [S33] F33: Sample												#N/A
	FALSE	60	1	1	1	1	[Master Protein] gene008583	Medium												#N/A
		Checked	Confidence	Annotated Sequence	Modifications	# Protein Groups	# Proteins	# PSMs	Master Protein Accessions	Positions in Proteins	Modifications in Proteins	# Missed Cleavages	Theo. MH+ [Da]	Abundance: F33: Sample	Quan Info	Found in Sample: [S33] F33: Sample	Confidence (by Search Engine): Mascot	Confidence (by Search Engine): Sequest HT	XCorr (by Search Engine): Sequest HT	#N/A	Top Apex RT [min]
		FALSE	Medium	[R].AVEITAPLWG.[-]		1	1	1	gene008583	gene008583 [827-836]		0	1056.57	1487819		Medium	n/a	Medium	0.95	#N/A	28.7
FALSE	Master Protein	gene007034	gene007034	2	1	1	1	722	80.5	5.67		0		1	0	1.71578e+06	Medium	1
	Checked	Protein Group ID	# Proteins	# Unique Peptides	# Peptides	# PSMs	Group Description	Found in Sample: [S33] F33: Sample												#N/A
	FALSE	16	1	1	1	1	[Master Protein] gene007034	Medium												#N/A
		Checked	Confidence	Annotated Sequence	Modifications	# Protein Groups	# Proteins	# PSMs	Master Protein Accessions	Positions in Proteins	Modifications in Proteins	# Missed Cleavages	Theo. MH+ [Da]	Abundance: F33: Sample	Quan Info	Found in Sample: [S33] F33: Sample	Confidence (by Search Engine): Mascot	Confidence (by Search Engine): Sequest HT	XCorr (by Search Engine): Sequest HT	#N/A	Top Apex RT [min]
		FALSE	Medium	[R].DLFAGPLALADGR.[T]		1	1	1	gene007034	gene007034 [595-607]		0	1315.7	1.71578e+06		Medium	Low	Medium	1.01	#N/A	19.96
FALSE	Master Protein	gene004913	gene004913	5	1	2	1	173	19.4	8.24		0		1	0	26059910	Medium	1		F-type H+-transporting ATPase subunit d | nascent polypeptide-associated complex subunit alpha
	Checked	Protein Group ID	# Proteins	# Unique Peptides	# Peptides	# PSMs	Group Description	Found in Sample: [S33] F33: Sample												#N/A
	FALSE	32	1	1	1	2	[Master Protein] gene004913	Medium												#N/A
		Checked	Confidence	Annotated Sequence	Modifications	# Protein Groups	# Proteins	# PSMs	Master Protein Accessions	Positions in Proteins	Modifications in Proteins	# Missed Cleavages	Theo. MH+ [Da]	Abundance: F33: Sample	Quan Info	Found in Sample: [S33] F33: Sample	Confidence (by Search Engine): Mascot	Confidence (by Search Engine): Sequest HT	XCorr (by Search Engine): Sequest HT	#N/A	Top Apex RT [min]
		FALSE	Medium	[K].VTSSLGLR.[G]		1	1	2	gene004913	gene004913 [15-22]		0	832.489	26059910		Medium	n/a	Medium	0.88	#N/A	23.67
FALSE	Master Protein	gene010312	gene010312	2	1	1	1	838	94	6.65		0		1	0	1.43576e+06	Medium	1		cytosolic phospholipase A2 [EC:3.1.1.4]
	Checked	Protein Group ID	# Proteins	# Unique Peptides	# Peptides	# PSMs	Group Description	Found in Sample: [S33] F33: Sample												#N/A
	FALSE	14	1	1	1	1	[Master Protein] gene010312	Medium												#N/A
		Checked	Confidence	Annotated Sequence	Modifications	# Protein Groups	# Proteins	# PSMs	Master Protein Accessions	Positions in Proteins	Modifications in Proteins	# Missed Cleavages	Theo. MH+ [Da]	Abundance: F33: Sample	Quan Info	Found in Sample: [S33] F33: Sample	Confidence (by Search Engine): Mascot	Confidence (by Search Engine): Sequest HT	XCorr (by Search Engine): Sequest HT	#N/A	Top Apex RT [min]
		FALSE	Medium	[R].KLQRELSMADGSLAK.[E]		1	1	1	gene010312	gene010312 [170-184]		2	1646.89	1.43576e+06		Medium	n/a	Medium	0.86	#N/A	27.04
FALSE	Master Protein	gene001761	gene001761	16	1	1	1	76	9.2	4.26		0		1	0	4.66008e+06	Medium	1
	Checked	Protein Group ID	# Proteins	# Unique Peptides	# Peptides	# PSMs	Group Description	Found in Sample: [S33] F33: Sample												#N/A
	FALSE	36	1	1	1	1	[Master Protein] gene001761	Medium												#N/A
		Checked	Confidence	Annotated Sequence	Modifications	# Protein Groups	# Proteins	# PSMs	Master Protein Accessions	Positions in Proteins	Modifications in Proteins	# Missed Cleavages	Theo. MH+ [Da]	Abundance: F33: Sample	Quan Info	Found in Sample: [S33] F33: Sample	Confidence (by Search Engine): Mascot	Confidence (by Search Engine): Sequest HT	XCorr (by Search Engine): Sequest HT	#N/A	Top Apex RT [min]
		FALSE	Medium	[R].LSVITYQNNPDR.[A]		1	1	1	gene001761	gene001761 [30-41]		0	1419.72	4.66008e+06		Medium	Low	Medium	0.95	#N/A	24.62
FALSE	Master Protein	gene003529	gene003529	1	1	2	1	636	70.9	5.8		0		1	0	6.44503e+06	Medium	1
	Checked	Protein Group ID	# Proteins	# Unique Peptides	# Peptides	# PSMs	Group Description	Found in Sample: [S33] F33: Sample												#N/A
	FALSE	17	1	1	1	2	[Master Protein] gene003529	Medium												#N/A
		Checked	Confidence	Annotated Sequence	Modifications	# Protein Groups	# Proteins	# PSMs	Master Protein Accessions	Positions in Proteins	Modifications in Proteins	# Missed Cleavages	Theo. MH+ [Da]	Abundance: F33: Sample	Quan Info	Found in Sample: [S33] F33: Sample	Confidence (by Search Engine): Mascot	Confidence (by Search Engine): Sequest HT	XCorr (by Search Engine): Sequest HT	#N/A	Top Apex RT [min]
		FALSE	Medium	[R].ELLTINDR.[L]		1	1	2	gene003529	gene003529 [44-51]		0	973.531	6.44503e+06		Medium	Low	Medium	1.02	#N/A	25.41
FALSE	Master Protein	gene001206	gene001206	2	1	1	1	568	61.9	7.99		0		1	0	9046513	Medium	1
	Checked	Protein Group ID	# Proteins	# Unique Peptides	# Peptides	# PSMs	Group Description	Found in Sample: [S33] F33: Sample												#N/A
	FALSE	1	1	1	1	1	[Master Protein] gene001206	Medium												#N/A
		Checked	Confidence	Annotated Sequence	Modifications	# Protein Groups	# Proteins	# PSMs	Master Protein Accessions	Positions in Proteins	Modifications in Proteins	# Missed Cleavages	Theo. MH+ [Da]	Abundance: F33: Sample	Quan Info	Found in Sample: [S33] F33: Sample	Confidence (by Search Engine): Mascot	Confidence (by Search Engine): Sequest HT	XCorr (by Search Engine): Sequest HT	#N/A	Top Apex RT [min]
		FALSE	Medium	[K].LVDKLEANK.[V]		1	1	1	gene001206	gene001206 [174-182]		1	1029.59	9046513		Medium	Low	Medium	0.91	#N/A	29.23
FALSE	Master Protein	gene001608	gene001608	3	1	1	1	385	44.1	5.19	29		1		0	704889	High	1		unsaturated rhamnogalacturonyl hydrolase [EC:3.2.1.172]
	Checked	Protein Group ID	# Proteins	# Unique Peptides	# Peptides	# PSMs	Group Description	Found in Sample: [S33] F33: Sample												#N/A
	FALSE	42	1	1	1	1	[Master Protein] gene001608	High												#N/A
		Checked	Confidence	Annotated Sequence	Modifications	# Protein Groups	# Proteins	# PSMs	Master Protein Accessions	Positions in Proteins	Modifications in Proteins	# Missed Cleavages	Theo. MH+ [Da]	Abundance: F33: Sample	Quan Info	Found in Sample: [S33] F33: Sample	Confidence (by Search Engine): Mascot	Confidence (by Search Engine): Sequest HT	XCorr (by Search Engine): Sequest HT	#N/A	Top Apex RT [min]
		FALSE	High	[K].STFYSLDNYR.[I]		1	1	1	gene001608	gene001608 [81-90]		0	1265.58	704889		High	High	Low	0.77	#N/A	29.63
FALSE	Master Protein	gene005669	gene005669	1	1	1	1	677	74.5	6.2	23		1		0	2934749	Medium	1
	Checked	Protein Group ID	# Proteins	# Unique Peptides	# Peptides	# PSMs	Group Description	Found in Sample: [S33] F33: Sample												#N/A
	FALSE	33	1	1	1	1	[Master Protein] gene005669	Medium												#N/A
		Checked	Confidence	Annotated Sequence	Modifications	# Protein Groups	# Proteins	# PSMs	Master Protein Accessions	Positions in Proteins	Modifications in Proteins	# Missed Cleavages	Theo. MH+ [Da]	Abundance: F33: Sample	Quan Info	Found in Sample: [S33] F33: Sample	Confidence (by Search Engine): Mascot	Confidence (by Search Engine): Sequest HT	XCorr (by Search Engine): Sequest HT	#N/A	Top Apex RT [min]
		FALSE	Medium	[R].VLHGYTLTK.[E]		1	1	1	gene005669	gene005669 [253-261]		0	1031.59	2934749		Medium	Medium	n/a		#N/A	28.35
FALSE	Master Protein	gene002521	gene002521	1	1	1	1	548	58.6	4.64	0		1		0	1.51909e+06	Medium	1		1,3-beta-glucanosyltransferase GAS1 [EC:2.4.1.-]
	Checked	Protein Group ID	# Proteins	# Unique Peptides	# Peptides	# PSMs	Group Description	Found in Sample: [S33] F33: Sample
	FALSE	37	1	1	1	1	[Master Protein] gene002521	Medium
		Checked	Confidence	Annotated Sequence	Modifications	# Protein Groups	# Proteins	# PSMs	Master Protein Accessions	Positions in Proteins	Modifications in Proteins	# Missed Cleavages	Theo. MH+ [Da]	Abundance: F33: Sample	Quan Info	Found in Sample: [S33] F33: Sample	Confidence (by Search Engine): Mascot	Confidence (by Search Engine): Sequest HT	XCorr (by Search Engine): Sequest HT	Ions Score (by Search Engine): Mascot	Top Apex RT [min]
		FALSE	Medium	[K].IFTNVIR.[V]		1	1	1	gene002521	gene002521 [93-99]		0	862.515	1.51909e+06		Medium	Medium	Low	0.6	17	25.8
