# Supplementary material for: From simple and specific zymographic detections to the annotation of a fungus Daldinia caldariorum D263 that encodes a wide range of highly bioactive cellulolytic enzymes
Source: Biotechnol Biofuels. 2021 May 21;14:120. doi: 10.1186/s13068-021-01959-1 (PMC8140500; doi:10.1186/s13068-021-01959-1)
Supplement: Supplementary file 6 — Additional file 6: Table S5. Mapping statistics of D263 genome. [file 13068_2021_1959_MOESM6_ESM.xlsx]

## Sheet: Table S5
Table S5. Mapping statistics of D263 genome.
Only regions covered by 2 or more read were used for contig assembly.
Raw reads	44209218
454 reads mapped to assembled contigs	42048925
percentage (%)	95.1135
Reads mapped to assembled scaffolds	42058903
percentage (%)	95.136
GC contents%	0.447445
Predicted coding genes	10477
Gene density	277.434
Longest CDS length (bp)	18639
Shortest CDS length (bp)	120
CDS median (bp)	1233
Exon/gene	2.8721
Intron/gene	1.8721
Intron median (bp)	68
